# Supplementary material for: Global analysis of the abundance of AU-rich mRNAs in response to glucocorticoid treatment
Source: Sci Rep. 2024 Jan 9;14:913. doi: 10.1038/s41598-024-51301-6 (PMC10776588; doi:10.1038/s41598-024-51301-6)
Supplement: Supplementary file 1 — Supplementary Table S1. [file 41598_2024_51301_MOESM1_ESM.xlsx]

## Sheet: DEGs after Dex treat.
Transcript	Gene Symbol	baseMean	log2FoldChange	lfcSE	stat	pvalue	padj	ARE cluster
ENST00000263707.5	TFCP2L1	1389.18	4.22928	0.0793279	53.3139	0	0	1
ENST00000539068.1	FKBP5	538.564	3.85751	0.119795	32.201	1.70965e-227	4.5527e-223	non-ARE
ENST00000521180.1	ST3GAL1	167.816	2.78706	0.0910651	30.6051	1.04673e-205	1.85825e-201	1
ENST00000536438.1	FKBP5	530.411	3.86415	0.126616	30.5185	1.47896e-204	1.9692e-200	non-ARE
ENST00000357266.4	FKBP5	545.576	3.91052	0.12919	30.2694	2.89622e-201	3.08499e-197	non-ARE
ENST00000304141.4	CAVIN2	530.312	2.72024	0.0908092	29.9555	3.72883e-197	3.3099e-193	non-ARE
ENST00000542713.1	FKBP5	195.662	3.84355	0.129742	29.6245	7.22088e-193	5.49396e-189	non-ARE
ENST00000377103.2	THBD	1750.89	2.13721	0.0726364	29.4234	2.76026e-190	1.83761e-186	2
ENST00000264563.2	IL11	138.33	-3.5295	0.123332	-28.6179	4.02581e-180	2.38234e-176	3
ENST00000399640.2	ST3GAL1	171.327	2.65705	0.0941247	28.229	2.57715e-175	1.37256e-171	1
ENST00000597629.1	ZFP36	181.114	2.80997	0.100026	28.0924	1.21209e-173	5.86863e-170	1
ENST00000368485.3	IL6R	158.341	2.36073	0.0841908	28.0403	5.24892e-173	2.3296e-169	non-ARE
ENST00000377126.2	KLF9	227.718	3.41128	0.121699	28.0304	6.92702e-173	2.83789e-169	non-ARE
ENST00000372397.2	TSC22D3	132.518	4.16114	0.14874	27.9759	3.19237e-172	1.21445e-168	non-ARE
ENST00000372383.4	TSC22D3	121.926	4.2244	0.155609	27.1475	2.70705e-162	9.61167e-159	non-ARE
ENST00000315660.4	TSC22D3	128.984	4.05372	0.149963	27.0315	6.2959e-161	2.09571e-157	non-ARE
ENST00000347359.2	STOM	278.541	2.85842	0.106524	26.8335	1.31273e-158	4.11262e-155	non-ARE
ENST00000594442.1	ZFP36	179.938	2.6624	0.0992939	26.8134	2.25673e-158	6.67729e-155	1
ENST00000538954.1	STOM	1555.25	3.00106	0.11265	26.6405	2.30764e-156	6.46855e-153	non-ARE
ENST00000372384.2	TSC22D3	123.872	4.14243	0.155819	26.5848	1.01728e-155	2.70898e-152	non-ARE
ENST00000286713.2	STOM	5792.67	2.9566	0.111598	26.4934	1.15489e-154	2.92898e-151	non-ARE
ENST00000216797.5	NFKBIA	401.784	1.64536	0.0623357	26.3951	1.5611e-153	3.7792e-150	1
ENST00000372390.4	TSC22D3	125.606	4.32723	0.164269	26.3423	6.28149e-153	1.45455e-149	non-ARE
ENST00000374557.4	EPB41L4B	646.609	1.94426	0.0746305	26.0518	1.2829e-149	2.84691e-146	1
ENST00000377482.5	ERRFI1	2011.25	1.87363	0.0734024	25.5254	1.02964e-143	2.1935e-140	non-ARE
ENST00000317276.4	PER1	114.54	3.47548	0.138186	25.1508	1.38431e-139	2.83566e-136	non-ARE
ENST00000557140.1	NFKBIA	333.895	1.69245	0.0679943	24.891	9.30507e-137	1.83548e-133	1
ENST00000532808.1	BIRC3	311.53	2.00819	0.0816943	24.5817	1.98167e-133	3.76934e-130	2
ENST00000304195.3	FRMD3	258.415	1.61683	0.0663844	24.3556	5.06154e-131	9.2956e-128	non-ARE
ENST00000216962.4	PYGB	2999.11	2.15828	0.0889687	24.2588	5.33367e-130	9.46886e-127	non-ARE
ENST00000542957.1	KLF6	572.862	1.53499	0.0635615	24.1496	7.53163e-129	1.29396e-125	non-ARE
ENST00000467067.1	ERRFI1	482.845	1.88819	0.0784121	24.0803	4.02057e-128	6.69162e-125	non-ARE
ENST00000376840.4	TBC1D8	484.526	1.47452	0.0613402	24.0385	1.10245e-127	1.77925e-124	non-ARE
ENST00000235382.5	RGS2	418.195	1.93858	0.0810859	23.9077	2.54526e-126	3.987e-123	1
ENST00000581082.1	PER1	117.066	3.3191	0.139736	23.7528	1.02899e-124	1.5658e-121	non-ARE
ENST00000005178.5	PDK4	723.144	1.96937	0.0829543	23.7405	1.37819e-124	2.03892e-121	1
ENST00000519067.1	SLC45A4	386.142	1.97444	0.0841554	23.4618	1.00139e-121	1.44143e-118	non-ARE
ENST00000372072.3	TMEM164	421.039	1.59006	0.0682972	23.2815	6.82214e-120	9.56159e-117	non-ARE
ENST00000254051.6	TNS4	2147.77	1.65011	0.0710075	23.2385	1.85775e-119	2.53697e-116	non-ARE
ENST00000372068.2	TMEM164	443.563	1.62199	0.07004	23.158	1.20623e-118	1.60607e-115	non-ARE
ENST00000369496.4	ATP1A1	1154.7	1.45826	0.0631332	23.0981	4.83987e-118	6.28699e-115	non-ARE
ENST00000288381.4	TMEM164	428.104	1.61271	0.0703093	22.9373	1.97121e-116	2.49963e-113	non-ARE
ENST00000372073.1	TMEM164	436.932	1.56961	0.0690495	22.7316	2.18166e-114	2.70217e-111	non-ARE
ENST00000375856.3	IRS2	960.668	1.86174	0.0828701	22.4658	8.97127e-112	1.08591e-108	non-ARE
ENST00000295598.5	ATP1A1	1217.27	1.47449	0.065979	22.3479	1.26516e-110	1.49736e-107	non-ARE
ENST00000263464.3	BIRC3	728.485	2.02253	0.0910709	22.2083	2.85358e-109	3.30388e-106	2
ENST00000374566.3	EPB41L4B	129.141	2.17135	0.0981795	22.1161	2.21095e-108	2.50539e-105	1
ENST00000537345.1	ATP1A1	1181.4	1.42936	0.0646786	22.0994	3.20633e-108	3.55762e-105	non-ARE
ENST00000375377.1	JCAD	730.51	1.79697	0.0823105	21.8316	1.16243e-105	1.26347e-102	non-ARE
ENST00000497571.1	KLF6	572.719	1.44761	0.0664394	21.7885	2.98364e-105	3.17811e-102	non-ARE
ENST00000420843.2	ARRB1	124.791	2.98605	0.137296	21.749	7.05729e-105	7.36989e-102	non-ARE
ENST00000306077.4	TMEM43	1041.06	1.11658	0.0519872	21.478	2.50296e-102	2.56356e-99	non-ARE
ENST00000394510.2	AKAP13	816.525	2.03189	0.0947382	21.4475	4.82125e-102	4.84481e-99	1
ENST00000409318.1	TBC1D8	480.531	1.4514	0.0678384	21.395	1.48619e-101	1.4658e-98	non-ARE
ENST00000427716.2	FGD4	280.842	2.98069	0.13933	21.393	1.55213e-101	1.503e-98	1
ENST00000557389.1	NFKBIA	327.461	1.56917	0.0742253	21.1406	3.36506e-99	3.20035e-96	1
ENST00000296043.6	SHROOM3	434.125	1.63486	0.0777641	21.0233	4.01313e-98	3.74974e-95	1
ENST00000295324.3	CDC42EP3	1288.24	1.60652	0.0769479	20.8781	8.47614e-97	7.78329e-94	non-ARE
ENST00000300176.4	AGFG2	222.187	2.14491	0.104065	20.6113	2.1726e-94	1.96119e-91	1
ENST00000392876.3	NT5DC3	804.427	1.8146	0.0892291	20.3365	6.12008e-92	5.43249e-89	1
ENST00000296677.4	F2RL1	2772.4	1.01298	0.0499171	20.2933	1.47386e-91	1.28682e-88	non-ARE
ENST00000287263.4	RAB11FIP1	516.766	1.72773	0.0852576	20.2648	2.62831e-91	2.25776e-88	non-ARE
ENST00000394518.2	AKAP13	1031.91	1.9258	0.0952532	20.2177	6.84057e-91	5.78289e-88	1
ENST00000330843.4	RAB11FIP1	563.744	1.65996	0.0828875	20.0267	3.22533e-89	2.68403e-86	non-ARE
ENST00000239223.3	DUSP1	3915.6	1.53324	0.0767579	19.9751	9.07898e-89	7.43904e-86	2
ENST00000352732.5	ABHD2	2225.19	1.27185	0.063685	19.9709	9.86087e-89	7.95727e-86	1
ENST00000407585.1	PACSIN2	402.387	1.36114	0.0683189	19.9233	2.55542e-88	2.00145e-85	non-ARE
ENST00000265085.5	CPEB4	426.216	1.69238	0.0849436	19.9236	2.54132e-88	2.00145e-85	2
ENST00000381237.1	SLC39A14	1655.33	1.1551	0.0580606	19.8948	4.51568e-88	3.48551e-85	non-ARE
ENST00000359741.5	SLC39A14	1628.27	1.13742	0.0574368	19.803	2.80677e-87	2.13551e-84	non-ARE
ENST00000406360.1	FOXO3	295.994	1.32116	0.0674921	19.575	2.52764e-85	1.89605e-82	non-ARE
ENST00000300557.2	PRR15L	137.715	2.47174	0.127085	19.4495	2.94536e-84	2.17871e-81	non-ARE
ENST00000309241.5	PPARGC1B	247.116	1.76188	0.0909472	19.3726	1.31445e-83	9.58992e-81	1
ENST00000263246.3	PACSIN2	414.412	1.35758	0.0702693	19.3197	3.67041e-83	2.60643e-80	non-ARE
ENST00000348956.2	CKB	166.511	2.47758	0.128238	19.3201	3.63752e-83	2.60643e-80	non-ARE
ENST00000238667.4	FLVCR2	137.589	2.17306	0.113593	19.1303	1.41236e-81	9.89746e-79	non-ARE
ENST00000366929.4	TGFB2	372.944	-1.73879	0.0916372	-18.9747	2.76013e-80	1.90911e-77	1
ENST00000274217.3	OTULINL	475.999	3.52759	0.186621	18.9024	1.08884e-79	7.4347e-77	non-ARE
ENST00000261402.2	NUAK1	310.536	-1.22716	0.0649467	-18.8949	1.25546e-79	8.46384e-77	1
ENST00000469499.1	ERRFI1	191.061	1.87935	0.100665	18.6694	8.7758e-78	5.84238e-75	non-ARE
ENST00000223095.4	SERPINE1	4174.35	1.44747	0.0777441	18.6183	2.28249e-77	1.50078e-74	1
ENST00000264716.4	FOSL2	1103.68	0.722256	0.0388362	18.5975	3.36484e-77	2.18546e-74	1
ENST00000272233.4	RHOB	1337.26	1.11675	0.0601775	18.5575	7.0885e-77	4.54851e-74	non-ARE
ENST00000337959.4	PACSIN2	425.212	1.33149	0.0719285	18.5113	1.67358e-76	1.06111e-73	non-ARE
ENST00000327536.5	TNFAIP8L3	69.1547	3.08792	0.167715	18.4117	1.05913e-75	6.63627e-73	non-ARE
ENST00000367857.5	SGK1	301.31	1.30295	0.0709641	18.3607	2.71129e-75	1.67908e-72	1
ENST00000303004.3	CEBPB	704.036	1.41595	0.0774993	18.2705	1.42136e-74	8.70118e-72	1
ENST00000290399.6	SIM2	136.881	-2.0305	0.11116	-18.2665	1.52995e-74	9.25948e-72	non-ARE
ENST00000265626.4	PMEPA1	1289.21	-0.620614	0.0342799	-18.1043	2.94626e-73	1.76309e-70	1
ENST00000428458.1	PYGB	385.648	2.14727	0.118684	18.0923	3.66338e-73	2.16786e-70	non-ARE
ENST00000458477.2	PXN	485.22	1.22204	0.0676746	18.0575	6.88489e-73	4.02948e-70	2
ENST00000374990.2	TGFBR1	1259	1.25463	0.0695722	18.0335	1.0626e-72	6.15143e-70	non-ARE
ENST00000552516.1	TGFBR1	1288.25	1.25014	0.0694442	18.0021	1.87694e-72	1.07488e-69	non-ARE
ENST00000326474.3	C3orf80	93.5397	-2.10145	0.117239	-17.9246	7.58422e-72	4.29711e-69	1
ENST00000390645.2	ARL4C	728.269	-1.53627	0.0857642	-17.9128	9.37844e-72	5.25775e-69	1
ENST00000360025.3	ARRB1	68.8464	2.85687	0.160761	17.7709	1.18683e-70	6.58431e-68	non-ARE
ENST00000393962.2	ANGPTL4	111.753	4.91473	0.278608	17.6403	1.2082e-69	6.63379e-67	non-ARE
ENST00000267257.7	PXN	491.028	1.24355	0.0705895	17.6166	1.83637e-69	9.97995e-67	2
ENST00000450525.2	THRA	374.703	1.30646	0.0747578	17.4759	2.18664e-68	1.17635e-65	non-ARE
ENST00000366930.4	TGFB2	370.352	-1.66929	0.0955789	-17.465	2.64645e-68	1.40947e-65	1
ENST00000340811.4	PKP2	129.489	2.06991	0.119022	17.3911	9.64051e-68	5.0836e-65	non-ARE
ENST00000375442.4	TSPYL2	184.576	1.99828	0.116383	17.1699	4.46087e-66	2.32923e-63	non-ARE
ENST00000435224.2	ABTB2	241.542	1.59865	0.0932466	17.1443	6.92753e-66	3.58207e-63	non-ARE
ENST00000343882.6	FOXO3	284.886	1.35329	0.0794269	17.0382	4.27772e-65	2.19065e-62	non-ARE
ENST00000510316.1	ENC1	274.497	-1.55687	0.0914497	-17.0243	5.42497e-65	2.7517e-62	3
ENST00000323851.7	NDRG1	116.24	1.83656	0.10848	16.9299	2.70939e-64	1.36131e-61	non-ARE
ENST00000413996.3	SGK1	309.466	1.41572	0.0836421	16.9259	2.90007e-64	1.44351e-61	1
ENST00000329759.4	FAM43A	70.2273	2.98377	0.176405	16.9143	3.52893e-64	1.74025e-61	non-ARE
ENST00000536957.1	PXN	557.659	1.17845	0.0697593	16.8931	5.05878e-64	2.47179e-61	2
ENST00000531066.1	PLEKHA7	157.037	1.90304	0.112692	16.8871	5.60183e-64	2.71226e-61	non-ARE
ENST00000396822.1	SNAI2	49.6782	2.91723	0.172881	16.8742	6.96348e-64	3.31132e-61	non-ARE
ENST00000289952.5	SLC39A14	406.441	1.18034	0.0699483	16.8744	6.94006e-64	3.31132e-61	non-ARE
ENST00000225831.4	CCL2	104.109	-1.67922	0.0995212	-16.873	7.10775e-64	3.35001e-61	1
ENST00000424922.1	CALD1	333.18	2.26213	0.134433	16.8271	1.54435e-63	7.21494e-61	non-ARE
ENST00000221138.4	PPP2CB	1351.11	0.97349	0.0579926	16.7864	3.06654e-63	1.42018e-60	non-ARE
ENST00000329399.6	PDLIM1	1490.7	1.48159	0.0883328	16.7729	3.8548e-63	1.76985e-60	non-ARE
ENST00000367804.4	SLC19A2	157.451	1.67843	0.100597	16.6847	1.69374e-62	7.71001e-60	1
ENST00000367362.3	NR5A2	374.544	-1.57407	0.0944091	-16.6729	2.06289e-62	9.31082e-60	1
ENST00000360612.4	PIM3	116.106	1.63758	0.0982935	16.6601	2.55564e-62	1.14379e-59	1
ENST00000302351.4	ENC1	275.107	-1.40158	0.0843175	-16.6226	4.78124e-62	2.12203e-59	3
ENST00000361781.2	SGMS1	1284.3	1.018	0.0612449	16.6218	4.84262e-62	2.13151e-59	1
ENST00000236914.3	NR5A2	120.189	-1.65119	0.0995533	-16.586	8.79669e-62	3.84019e-59	1
ENST00000333461.5	STAC2	58.8255	5.96635	0.359844	16.5804	9.6615e-62	4.18343e-59	non-ARE
ENST00000245407.3	SLC22A5	713.305	1.63227	0.0985497	16.5629	1.2913e-61	5.54622e-59	non-ARE
ENST00000304916.3	LRATD2	82.6334	-1.94683	0.11772	-16.5377	1.96237e-61	8.36111e-59	non-ARE
ENST00000379221.2	DNAJC15	83.957	6.3474	0.385102	16.4824	4.91085e-61	2.07577e-58	1
ENST00000367858.5	SGK1	309.295	1.37045	0.0831652	16.4787	5.21887e-61	2.1886e-58	1
ENST00000406875.3	HIPK2	2789.45	1.56678	0.0950935	16.4762	5.4409e-61	2.26388e-58	1
ENST00000263370.2	ITPKC	240.788	1.48376	0.0903673	16.4192	1.39475e-60	5.75837e-58	non-ARE
ENST00000379656.3	ARRDC2	99.5538	1.54633	0.0941842	16.4181	1.41872e-60	5.81229e-58	non-ARE
ENST00000367201.3	ETNK2	40.4874	3.82481	0.23395	16.3488	4.43357e-60	1.8025e-57	non-ARE
ENST00000339728.3	ARL4C	701.281	-1.59803	0.0979303	-16.318	7.34701e-60	2.96435e-57	1
ENST00000361675.2	CALD1	530.278	2.26705	0.139052	16.3036	9.29769e-60	3.7232e-57	non-ARE
ENST00000455015.1	CIDEC	117.737	4.8566	0.297976	16.2986	1.00942e-59	4.01201e-57	non-ARE
ENST00000495522.1	CALD1	333.247	2.26719	0.139115	16.2972	1.03289e-59	4.07487e-57	non-ARE
ENST00000537882.1	NDRG1	116.234	1.76704	0.10878	16.2442	2.45486e-59	9.61349e-57	non-ARE
ENST00000530489.1	PLEKHA7	90.6279	1.87102	0.115565	16.1902	5.91458e-59	2.2993e-56	non-ARE
ENST00000408965.3	CEBPD	112.461	1.89797	0.117238	16.1891	6.01858e-59	2.32278e-56	non-ARE
ENST00000424649.2	PXN	479.364	1.27446	0.0792743	16.0766	3.72543e-58	1.42743e-55	2
ENST00000559362.1	AKAP13	251.38	1.85909	0.115687	16.07	4.14179e-58	1.57562e-55	1
ENST00000334035.5	CPEB4	415.752	1.59867	0.099552	16.0586	4.97516e-58	1.87924e-55	2
ENST00000374994.4	TGFBR1	1285.73	1.19753	0.0746319	16.0459	6.1104e-58	2.29179e-55	non-ARE
ENST00000249066.6	APOL2	202.285	1.67379	0.10452	16.0141	1.01916e-57	3.79575e-55	non-ARE
ENST00000361243.2	AKAP13	494.352	1.85261	0.11581	15.997	1.33977e-57	4.95519e-55	1
ENST00000522652.1	ST3GAL1	38.5815	2.66226	0.166451	15.9942	1.40202e-57	5.14969e-55	1
ENST00000370986.4	GADD45A	250.417	1.67865	0.105544	15.9047	5.87443e-57	2.14292e-54	non-ARE
ENST00000394815.2	KRT80	642.044	-0.855238	0.0537982	-15.8972	6.62979e-57	2.40201e-54	non-ARE
ENST00000301455.2	ANGPTL4	128.632	4.62617	0.291253	15.8837	8.21905e-57	2.95769e-54	non-ARE
ENST00000371697.3	ANKRD1	374.39	2.02787	0.127721	15.8774	9.09142e-57	3.24966e-54	2
ENST00000372980.3	JPH2	52.8869	3.06345	0.192981	15.8744	9.5318e-57	3.38436e-54	non-ARE
ENST00000358502.5	APOL2	199.51	1.69754	0.107028	15.8607	1.1856e-56	4.1817e-54	non-ARE
ENST00000276055.3	CHST7	250.276	1.71715	0.108425	15.8373	1.72084e-56	6.02963e-54	non-ARE
ENST00000367202.4	ETNK2	39.0876	3.56013	0.225272	15.8037	2.93282e-56	1.02091e-53	non-ARE
ENST00000373567.2	SRC	154.69	-1.29188	0.0818305	-15.7873	3.805e-56	1.31591e-53	non-ARE
ENST00000020945.1	SNAI2	52.0137	2.89524	0.18342	15.7847	3.96306e-56	1.36173e-53	non-ARE
ENST00000368172.1	KIRREL1	738.496	-0.841103	0.0533102	-15.7775	4.44339e-56	1.51699e-53	non-ARE
ENST00000579390.1	TSPYL2	72.9312	2.14667	0.136245	15.7559	6.25572e-56	2.12212e-53	non-ARE
ENST00000451256.2	APOL2	151.802	1.85943	0.1181	15.7446	7.48097e-56	2.5217e-53	non-ARE
ENST00000236137.5	SLC19A2	211.386	1.76088	0.1122	15.6941	1.6591e-55	5.55737e-53	1
ENST00000228307.7	PXN	482.487	1.27059	0.0811709	15.6533	3.15618e-55	1.05059e-52	2
ENST00000379619.1	FOSL2	1055.62	0.708609	0.0454243	15.5998	7.30309e-55	2.41587e-52	1
ENST00000369519.3	RBM20	170.016	1.84651	0.118411	15.5941	7.98233e-55	2.62426e-52	1
ENST00000565973.1	ABHD2	158.179	1.39616	0.0896535	15.5729	1.11265e-54	3.6355e-52	1
ENST00000182527.3	TRAM2	936.931	0.931185	0.0598734	15.5526	1.52872e-54	4.96453e-52	non-ARE
ENST00000347215.4	PMEPA1	1298.84	-0.605641	0.0389468	-15.5505	1.57953e-54	5.06773e-52	1
ENST00000420571.2	BTBD11	155.372	1.61154	0.103631	15.5508	1.57052e-54	5.06773e-52	non-ARE
ENST00000293379.4	ITGA5	976.321	2.47305	0.159406	15.5141	2.78495e-54	8.88167e-52	1
ENST00000528577.1	SGK1	194.837	1.31992	0.0851599	15.4993	3.50485e-54	1.1111e-51	1
ENST00000376335.3	ZIC2	159.763	-1.29857	0.0839623	-15.4662	5.87081e-54	1.85014e-51	1
ENST00000324344.4	DCUN1D3	299.517	1.19365	0.0772105	15.4597	6.48795e-54	2.0326e-51	1
ENST00000427522.2	HELZ2	111.223	1.98257	0.128384	15.4425	8.47728e-54	2.6403e-51	non-ARE
ENST00000423850.1	CIDEC	122.41	4.68758	0.303834	15.4281	1.0596e-53	3.28099e-51	non-ARE
ENST00000340607.4	PTGES	827.542	1.39327	0.090445	15.4046	1.52367e-53	4.69071e-51	non-ARE
ENST00000367577.4	IER5	257.711	-1.12809	0.0733444	-15.3807	2.20493e-53	6.74899e-51	5
ENST00000263409.4	LIFR	441.738	1.22692	0.0799275	15.3504	3.52044e-53	1.0714e-50	1
ENST00000372382.4	TSC22D3	34.0858	4.39431	0.286327	15.3472	3.70084e-53	1.11991e-50	non-ARE
ENST00000422748.1	CALD1	339.367	2.26271	0.147462	15.3443	3.86463e-53	1.16286e-50	non-ARE
ENST00000430427.1	CIDEC	81.1308	4.42181	0.288341	15.3354	4.43734e-53	1.32769e-50	non-ARE
ENST00000335350.6	UNC5B	33.9462	4.06055	0.26488	15.3298	4.83495e-53	1.43857e-50	non-ARE
ENST00000336832.2	CIDEC	122.969	4.7135	0.308068	15.3002	7.62551e-53	2.25626e-50	non-ARE
ENST00000361131.4	PPP1R14C	63.5095	2.00411	0.13101	15.2974	7.95368e-53	2.34036e-50	non-ARE
ENST00000329565.5	SNN	238.764	1.23027	0.0805144	15.2801	1.0376e-52	3.03633e-50	non-ARE
ENST00000414097.2	NDRG1	119.206	1.69844	0.111307	15.2591	1.43253e-52	4.16912e-50	non-ARE
ENST00000263955.4	STK17B	436.884	1.3442	0.0881132	15.2554	1.51622e-52	4.38872e-50	1
ENST00000394729.2	PRKCD	109.2	1.61322	0.105751	15.2549	1.52769e-52	4.39801e-50	non-ARE
ENST00000553610.1	CKB	64.5209	2.24879	0.147446	15.2516	1.60549e-52	4.59715e-50	non-ARE
ENST00000373192.4	UNC5B	33.8155	4.07138	0.267133	15.241	1.88827e-52	5.37793e-50	non-ARE
ENST00000469435.1	KLF6	83.4362	1.64314	0.107898	15.2286	2.28551e-52	6.47467e-50	non-ARE
ENST00000581407.1	FAM222B	121.527	1.27258	0.0840286	15.1446	8.22248e-52	2.31704e-49	non-ARE
ENST00000309739.5	RND1	69.525	-2.18637	0.144481	-15.1325	9.88243e-52	2.77015e-49	non-ARE
ENST00000355661.3	PLEKHA7	109.45	1.92751	0.127379	15.1321	9.9479e-52	2.7739e-49	non-ARE
ENST00000517878.1	SLC45A4	89.0249	1.92246	0.127685	15.0563	3.14026e-51	8.71078e-49	non-ARE
ENST00000296370.3	S100P	257.441	2.78562	0.185039	15.0542	3.23879e-51	8.93756e-49	non-ARE
ENST00000436461.2	CALD1	117.085	2.29244	0.152534	15.029	4.73948e-51	1.30113e-48	non-ARE
ENST00000343242.4	MAFK	183.204	-1.28086	0.0852545	-15.024	5.11539e-51	1.39713e-48	1
ENST00000237305.7	SGK1	315.774	1.29654	0.0864394	14.9994	7.40739e-51	2.01281e-48	1
ENST00000308191.6	PDE7B	247.378	-1.48203	0.0989984	-14.9703	1.14815e-50	3.10403e-48	non-ARE
ENST00000302472.3	PTGER4	44.3009	2.73434	0.18339	14.91	2.83875e-50	7.63582e-48	2
ENST00000522948.1	RHOBTB2	142.907	1.56254	0.104844	14.9034	3.13022e-50	8.37751e-48	non-ARE
ENST00000280758.5	BTBD11	832.187	1.50568	0.101063	14.8985	3.37111e-50	8.97708e-48	non-ARE
ENST00000546442.1	FGD4	59.205	2.91197	0.196112	14.8485	7.11505e-50	1.88528e-47	1
ENST00000260356.5	THBS1	4462.95	1.03865	0.0699631	14.8457	7.42167e-50	1.95679e-47	1
ENST00000244869.2	EREG	1217.14	-2.00152	0.134828	-14.845	7.49705e-50	1.96692e-47	1
ENST00000506154.1	NEDD4	755.598	1.42263	0.095863	14.8402	8.04873e-50	2.10131e-47	1
ENST00000369026.2	MCL1	5744.74	1.06799	0.0721563	14.801	1.44241e-49	3.74738e-47	1
ENST00000361337.2	TOP1	2606.79	0.926498	0.0626966	14.7775	2.04663e-49	5.29135e-47	1
ENST00000357167.4	BTBD11	730.954	1.53335	0.103923	14.7548	2.86625e-49	7.37458e-47	non-ARE
ENST00000380060.3	NHS	116.48	-1.40359	0.0951489	-14.7515	3.00943e-49	7.70573e-47	1
ENST00000222250.4	ARRDC2	103.005	1.37881	0.0935439	14.7398	3.58069e-49	9.12458e-47	non-ARE
ENST00000273067.4	MARCHF4	84.3153	-1.78347	0.121024	-14.7365	3.75504e-49	9.52331e-47	non-ARE
ENST00000261024.2	SLC40A1	169.322	-1.28626	0.0874213	-14.7134	5.28881e-49	1.33496e-46	1
ENST00000394485.4	MT1X	237.869	2.86866	0.195248	14.6924	7.21269e-49	1.81198e-46	non-ARE
ENST00000379375.5	EDN1	448.4	-0.884672	0.0602233	-14.6899	7.48556e-49	1.87171e-46	1
ENST00000435532.3	NEDD4	815.534	1.38609	0.0943592	14.6895	7.52212e-49	1.87206e-46	1
ENST00000261233.4	IRAK3	34.6873	3.93059	0.268112	14.6603	1.15812e-48	2.86884e-46	1
ENST00000275418.7	ESYT2	955.267	0.920281	0.0628882	14.6336	1.71435e-48	4.22707e-46	non-ARE
ENST00000306279.3	ATOH8	184.101	1.46172	0.100035	14.6121	2.35178e-48	5.77206e-46	non-ARE
ENST00000345988.2	PPL	45.7201	2.84958	0.195062	14.6086	2.47593e-48	6.04888e-46	2
ENST00000358208.4	SRC	154.905	-1.23353	0.0848078	-14.545	6.27926e-48	1.52707e-45	non-ARE
ENST00000359470.5	C1orf116	142.102	1.25957	0.0869279	14.4898	1.40592e-47	3.40354e-45	non-ARE
ENST00000554746.1	FLRT2	53.7791	-1.85976	0.128421	-14.4818	1.57962e-47	3.80674e-45	2
ENST00000360031.2	ENTPD6	111.875	1.39982	0.0966658	14.481	1.59718e-47	3.83171e-45	non-ARE
ENST00000378024.4	AHNAK	10394.5	1.63683	0.113181	14.462	2.10687e-47	5.03184e-45	non-ARE
ENST00000356698.4	RSPO3	1638.63	-0.845686	0.0585045	-14.4551	2.32936e-47	5.53836e-45	non-ARE
ENST00000242465.3	SRGN	1378.17	1.81639	0.126365	14.3741	7.5216e-47	1.78041e-44	non-ARE
ENST00000424789.2	TANC2	1012.27	1.20066	0.0835327	14.3735	7.59016e-47	1.78869e-44	1
ENST00000367033.3	PLXNA2	44.8758	2.30426	0.160652	14.3432	1.17515e-46	2.75716e-44	1
ENST00000313234.5	KRT80	649.352	-0.805635	0.0561757	-14.3413	1.20709e-46	2.81967e-44	non-ARE
ENST00000283303.2	ADGRF4	68.5283	1.77995	0.124352	14.3137	1.7958e-46	4.17654e-44	non-ARE
ENST00000359543.3	EMP2	1269.04	1.52049	0.106463	14.2818	2.84236e-46	6.5818e-44	non-ARE
ENST00000407325.2	CMKLR2	37.1125	4.03274	0.2825	14.2752	3.12455e-46	7.20391e-44	non-ARE
ENST00000449880.2	ITGB4	178.263	1.92849	0.135134	14.2709	3.32214e-46	7.62647e-44	non-ARE
ENST00000546455.1	PCED1B	233.465	-1.26489	0.0889064	-14.2272	6.20948e-46	1.41936e-43	non-ARE
ENST00000579662.1	ITGB4	170.188	1.84732	0.129868	14.2246	6.44556e-46	1.46703e-43	non-ARE
ENST00000511048.1	CXXC5	160.373	-1.21763	0.0857206	-14.2046	8.57787e-46	1.94404e-43	non-ARE
ENST00000259407.2	BAAT	212.21	-1.62934	0.114727	-14.2018	8.92622e-46	2.01441e-43	non-ARE
ENST00000298316.5	ARF6	707.411	0.627381	0.0441798	14.2006	9.07985e-46	2.04044e-43	non-ARE
ENST00000508871.1	NEDD4	791.803	1.43274	0.100949	14.1927	1.01689e-45	2.27557e-43	1
ENST00000341217.5	FAM222B	118.809	1.2155	0.0859629	14.1398	2.15898e-45	4.81108e-43	non-ARE
ENST00000070846.6	PKP2	122.44	1.95873	0.139021	14.0894	4.41324e-45	9.79354e-43	non-ARE
ENST00000438257.4	DIO2	302.26	-2.45091	0.174195	-14.0699	5.814e-45	1.28485e-42	1
ENST00000379561.5	FOXO1	202.637	1.83797	0.130756	14.0566	7.02156e-45	1.54529e-42	1
ENST00000417172.1	CALD1	141.721	2.21193	0.157421	14.051	7.59155e-45	1.66386e-42	non-ARE
ENST00000529194.1	APOL2	106.497	1.71144	0.121985	14.0299	1.02317e-44	2.23332e-42	non-ARE
ENST00000024061.3	SLC45A4	85.2596	1.98881	0.142172	13.9888	1.82564e-44	3.96865e-42	non-ARE
ENST00000342272.3	JPH2	35.519	2.92802	0.209617	13.9685	2.42787e-44	5.25633e-42	non-ARE
ENST00000467148.1	HELZ2	70.0035	2.2666	0.162551	13.9439	3.42495e-44	7.385e-42	non-ARE
ENST00000374045.4	TNFSF15	31.0532	-3.13768	0.225444	-13.9178	4.93781e-44	1.06041e-41	1
ENST00000373087.6	ZC3H12A	199.203	1.50448	0.108116	13.9153	5.11159e-44	1.09333e-41	non-ARE
ENST00000555039.1	CKB	39.4221	2.39401	0.172108	13.9099	5.51273e-44	1.17441e-41	non-ARE
ENST00000304568.3	TM4SF20	619.637	-1.64437	0.1189	-13.8298	1.68425e-43	3.57376e-41	non-ARE
ENST00000251527.5	ESYT2	2057.06	0.9548	0.0692513	13.7875	3.03209e-43	6.40819e-41	non-ARE
ENST00000336934.5	STARD13	60.6396	1.72539	0.125185	13.7828	3.23546e-43	6.81097e-41	1
ENST00000341744.3	PMEPA1	1313.71	-0.626623	0.0455665	-13.7519	4.96398e-43	1.03677e-40	1
ENST00000317552.4	MID1	418.482	-0.733564	0.0533428	-13.7519	4.96212e-43	1.03677e-40	1
ENST00000375533.3	BAMBI	290.635	-1.10772	0.0807147	-13.7239	7.3018e-43	1.51909e-40	non-ARE
ENST00000327753.3	ADGRF4	65.6319	1.63436	0.119256	13.7047	9.51516e-43	1.97186e-40	non-ARE
ENST00000444664.1	SHC1	117.781	1.25538	0.0919284	13.6561	1.85744e-42	3.83432e-40	1
ENST00000376666.3	ENTPD6	101.323	1.32272	0.0970509	13.6291	2.68872e-42	5.52889e-40	non-ARE
ENST00000261883.4	CILP	46.449	6.18734	0.454269	13.6204	3.02742e-42	6.20144e-40	1
ENST00000313654.9	LAMA3	242.71	0.941972	0.0692008	13.6122	3.39071e-42	6.919e-40	1
ENST00000548998.1	KRT8	2015.12	1.1113	0.0817161	13.5995	4.03251e-42	8.19723e-40	non-ARE
ENST00000300060.6	ANPEP	162.94	3.21834	0.236724	13.5953	4.2699e-42	8.6468e-40	non-ARE
ENST00000380785.1	MID1	413.83	-0.663516	0.0488482	-13.5832	5.03496e-42	1.01575e-39	1
ENST00000454703.2	ACSL1	168.422	2.75071	0.202559	13.5798	5.27806e-42	1.06077e-39	1
ENST00000381765.3	HPCAL1	243.51	1.64822	0.122113	13.4974	1.61886e-41	3.24131e-39	non-ARE
ENST00000354903.5	PER1	25.5958	3.40615	0.25263	13.4827	1.9763e-41	3.94216e-39	non-ARE
ENST00000330753.4	FLRT2	168.623	-1.81809	0.134938	-13.4735	2.23944e-41	4.45038e-39	2
ENST00000251822.6	RHOBTB2	148.258	1.55573	0.115495	13.4701	2.34497e-41	4.64278e-39	non-ARE
ENST00000380780.1	MID1	403.67	-0.64937	0.0482361	-13.4623	2.60613e-41	5.14074e-39	1
ENST00000395748.3	AREG	73.8248	-1.70617	0.126804	-13.4552	2.87034e-41	5.64102e-39	2
ENST00000237853.4	ELL2	580.159	1.27225	0.0946003	13.4487	3.13318e-41	6.13492e-39	2
ENST00000222990.3	SNX8	242.935	1.45493	0.108209	13.4456	3.26936e-41	6.37813e-39	non-ARE
ENST00000393437.3	LONRF2	282.886	-1.4851	0.110563	-13.4321	3.91919e-41	7.61797e-39	1
ENST00000435065.2	SLC22A5	117.662	1.68153	0.125239	13.4266	4.22167e-41	8.17607e-39	non-ARE
ENST00000319264.3	LURAP1L	205.374	1.2098	0.0901508	13.4197	4.63634e-41	8.94663e-39	1
ENST00000409382.3	ST6GAL2	427.585	-0.987565	0.0735936	-13.4192	4.66976e-41	8.97858e-39	1
ENST00000557010.1	DIO2	308.782	-2.52367	0.188098	-13.4168	4.81952e-41	9.23319e-39	1
ENST00000220751.4	RIPK2	263.378	-0.884348	0.0659335	-13.4127	5.09301e-41	9.72217e-39	non-ARE
ENST00000524189.1	KIF13B	156.984	1.13477	0.0847732	13.3859	7.30612e-41	1.3897e-38	2
ENST00000256194.4	MICAL2	122.412	1.07015	0.0800251	13.3726	8.74034e-41	1.65659e-38	non-ARE
ENST00000355097.2	ENTPD2	29.3523	2.77062	0.207233	13.3696	9.0999e-41	1.71862e-38	non-ARE
ENST00000374525.1	PALM2AKAP2	337.88	1.40964	0.105615	13.3469	1.23435e-40	2.32298e-38	non-ARE
ENST00000338963.2	NEDD4	803.31	1.3871	0.104042	13.3321	1.50627e-40	2.82474e-38	1
ENST00000219271.3	MMP15	195.642	1.26523	0.0950062	13.3174	1.83498e-40	3.42909e-38	non-ARE
ENST00000502326.3	IL6ST	242.188	1.06153	0.0797996	13.3025	2.23936e-40	4.17013e-38	1
ENST00000171887.4	TNS1	286.321	1.10015	0.0828161	13.2843	2.85675e-40	5.30131e-38	non-ARE
ENST00000200181.3	ITGB4	175.619	1.89489	0.142774	13.272	3.36699e-40	6.22648e-38	non-ARE
ENST00000295522.3	CLDN1	688.636	-0.956042	0.0720471	-13.2697	3.47048e-40	6.39566e-38	non-ARE
ENST00000272928.3	ACKR3	215.728	-1.24235	0.0936815	-13.2614	3.87511e-40	7.11671e-38	non-ARE
ENST00000508342.1	NEDD4	818.473	1.40262	0.105957	13.2377	5.31406e-40	9.72583e-38	1
ENST00000376652.4	ENTPD6	106.375	1.2497	0.0946708	13.2005	8.71371e-40	1.58933e-37	non-ARE
ENST00000429635.1	AMIGO2	1321.61	-0.570745	0.043248	-13.197	9.12765e-40	1.65914e-37	1
ENST00000338779.6	MTSS2	202.055	1.30945	0.0992429	13.1944	9.45595e-40	1.71297e-37	non-ARE
ENST00000450894.3	ITGB4	183.307	1.88061	0.142734	13.1756	1.21235e-39	2.18876e-37	non-ARE
ENST00000392027.2	ALPP	72.3727	7.73926	0.587808	13.1663	1.37143e-39	2.4676e-37	non-ARE
ENST00000455833.2	IFFO2	731.625	-1.27111	0.0965489	-13.1655	1.38614e-39	2.48567e-37	non-ARE
ENST00000546826.1	KRT8	2267.18	1.05717	0.080341	13.1585	1.5199e-39	2.71638e-37	non-ARE
ENST00000389520.4	TANC2	161.275	1.1056	0.0841506	13.1384	1.98391e-39	3.53382e-37	1
ENST00000399365.3	STARD13	61.3619	1.48942	0.113376	13.137	2.0202e-39	3.58647e-37	1
ENST00000367468.5	PTGS2	375.143	-1.49758	0.114023	-13.134	2.10206e-39	3.71939e-37	3
ENST00000475719.2	SGK1	75.2728	1.36408	0.103976	13.1191	2.55831e-39	4.5117e-37	1
ENST00000226279.3	CD38	395.121	1.04854	0.0799424	13.1162	2.66009e-39	4.6757e-37	1
ENST00000525053.1	FGD4	25.6516	3.11877	0.238082	13.0996	3.31101e-39	5.8007e-37	1
ENST00000380779.1	MID1	402.583	-0.704293	0.0538727	-13.0733	4.68104e-39	8.17402e-37	1
ENST00000255486.4	STARD13	57.6936	1.58023	0.121215	13.0366	7.578e-39	1.31894e-36	1
ENST00000374530.3	PALM2AKAP2	330.325	1.42155	0.109059	13.0348	7.76204e-39	1.34657e-36	non-ARE
ENST00000590782.2	PPL	34.2006	2.69721	0.207492	12.9991	1.23846e-38	2.13814e-36	2
ENST00000368026.6	F11R	579.909	0.756118	0.0581677	12.9989	1.24051e-38	2.13814e-36	non-ARE
ENST00000506081.1	TSC22D3	23.5047	4.4709	0.344396	12.9819	1.5506e-38	2.66398e-36	non-ARE
ENST00000403744.3	PACSIN2	151.843	1.32377	0.102228	12.9491	2.37731e-38	4.07116e-36	non-ARE
ENST00000373150.4	MAP7D1	156.428	1.30282	0.100646	12.9446	2.52162e-38	4.30431e-36	non-ARE
ENST00000281455.2	ACSL1	174.107	2.84281	0.219618	12.9443	2.52962e-38	4.30431e-36	1
ENST00000374012.3	PHF20	270.778	0.877615	0.0678539	12.9339	2.8976e-38	4.91476e-36	1
ENST00000606738.2	TRABD2B	24.8414	2.6103	0.201998	12.9224	3.36391e-38	5.68757e-36	non-ARE
ENST00000297991.4	AQP3	53.3934	2.36667	0.183182	12.9198	3.48167e-38	5.86804e-36	non-ARE
ENST00000373119.4	KLHL4	228.492	1.25816	0.0974074	12.9165	3.63506e-38	6.10724e-36	1
ENST00000515030.1	ACSL1	169.597	2.73464	0.211811	12.9107	3.91563e-38	6.55794e-36	1
ENST00000240095.6	SLC39A14	127.763	1.20651	0.0936519	12.8829	5.61783e-38	9.3793e-36	non-ARE
ENST00000503407.1	ACSL1	128.664	2.8246	0.219325	12.8786	5.94161e-38	9.88888e-36	1
ENST00000531134.1	FGD4	25.9836	3.13298	0.243631	12.8596	7.6015e-38	1.26121e-35	1
ENST00000432328.1	PCED1B	220.042	-1.30855	0.10188	-12.844	9.29613e-38	1.53759e-35	non-ARE
ENST00000395816.3	PMEPA1	1304.39	-0.611376	0.0476292	-12.8362	1.02842e-37	1.69575e-35	1
ENST00000302517.3	CXXC5	177.985	-1.19643	0.0933066	-12.8226	1.2257e-37	2.01481e-35	non-ARE
ENST00000245185.5	MT2A	856.672	2.71574	0.211942	12.8136	1.37648e-37	2.25569e-35	non-ARE
ENST00000256951.5	EMP1	312.074	2.61109	0.203943	12.803	1.57651e-37	2.57557e-35	1
ENST00000428878.2	HIPK2	87.1019	1.5592	0.121838	12.7973	1.69807e-37	2.76568e-35	1
ENST00000583356.1	TANC2	276.522	1.18647	0.0927277	12.7952	1.7432e-37	2.83052e-35	1
ENST00000537612.1	EMP1	126.391	2.74485	0.214688	12.7853	1.98037e-37	3.20586e-35	1
ENST00000380787.1	MID1	411.136	-0.673446	0.0527365	-12.77	2.41065e-37	3.89057e-35	1
ENST00000262244.5	MOB3B	609.682	0.968944	0.0759067	12.7649	2.57373e-37	4.12875e-35	1
ENST00000253083.4	HIP1R	181.225	1.21393	0.0950988	12.765	2.57289e-37	4.12875e-35	non-ARE
ENST00000246186.6	MMP24	615.888	0.626855	0.0491937	12.7426	3.42795e-37	5.48256e-35	non-ARE
ENST00000372587.4	EDN2	168.283	3.01667	0.236784	12.7402	3.53704e-37	5.6401e-35	1
ENST00000602540.1	PHLDA1	363.217	-0.949198	0.0745514	-12.7321	3.92032e-37	6.23261e-35	1
ENST00000433642.2	BLOC1S3	90.7571	1.28372	0.100926	12.7194	4.61392e-37	7.31348e-35	non-ARE
ENST00000522633.2	IL6ST	175.766	1.09542	0.0861294	12.7183	4.67872e-37	7.39418e-35	1
ENST00000502307.1	AREG	50.4425	-1.79059	0.141004	-12.6988	6.00062e-37	9.45523e-35	2
ENST00000490090.2	BTBD11	152.026	1.51626	0.119429	12.6959	6.23467e-37	9.79505e-35	non-ARE
ENST00000308807.7	MLKL	186.596	0.976324	0.0769286	12.6913	6.60713e-37	1.03497e-34	non-ARE
ENST00000520056.1	PPP2CB	644.613	0.95055	0.0749284	12.6861	7.06122e-37	1.10286e-34	non-ARE
ENST00000518243.1	PPP2CB	732.715	1.01966	0.0803902	12.6839	7.26618e-37	1.13155e-34	non-ARE
ENST00000433259.2	ENTPD6	105.177	1.24413	0.0981548	12.6752	8.11627e-37	1.26025e-34	non-ARE
ENST00000368449.4	SHC1	435.211	1.01799	0.0803208	12.6741	8.23257e-37	1.27459e-34	1
ENST00000231461.5	ST8SIA4	54.9729	-2.38719	0.188459	-12.6669	9.02307e-37	1.39293e-34	non-ARE
ENST00000277570.5	PROSER2	279.585	1.14608	0.0904981	12.6641	9.35162e-37	1.43947e-34	non-ARE
ENST00000274289.3	PLK2	3319.03	-1.3021	0.102872	-12.6575	1.0165e-36	1.56017e-34	1
ENST00000373114.4	KLHL4	110.566	1.24125	0.0981481	12.6467	1.16679e-36	1.7857e-34	1
ENST00000215631.4	GADD45B	153.716	1.08491	0.0858684	12.6346	1.36129e-36	2.07739e-34	non-ARE
ENST00000550253.1	TGFBR1	123.072	1.25037	0.0989977	12.6303	1.43688e-36	2.18647e-34	non-ARE
ENST00000580732.2	GREB1L	109.252	2.1351	0.169462	12.5993	2.1299e-36	3.2318e-34	non-ARE
ENST00000460419.1	B3GNT5	74.394	1.45076	0.115215	12.5918	2.34349e-36	3.54579e-34	1
ENST00000287097.5	CD109	1482.24	1.01844	0.0810119	12.5714	3.03118e-36	4.5733e-34	1
ENST00000454728.1	APOL2	58.4184	1.75577	0.139698	12.5683	3.15422e-36	4.7455e-34	non-ARE
ENST00000393118.2	CALD1	1285.28	2.30247	0.183361	12.5571	3.63626e-36	5.45531e-34	non-ARE
ENST00000330452.3	PRKCD	92.9236	1.58747	0.126717	12.5276	5.2716e-36	7.88652e-34	non-ARE
ENST00000349880.4	NAV2	53.0412	1.59181	0.127297	12.5047	7.03999e-36	1.05026e-33	non-ARE
ENST00000342645.6	HIPK2	74.6033	1.40916	0.1127	12.5037	7.125e-36	1.05997e-33	1
ENST00000381962.3	SRXN1	743.373	-0.776482	0.0621197	-12.4998	7.48544e-36	1.11049e-33	1
ENST00000299759.6	RRAD	19.8935	3.72461	0.298118	12.4937	8.07754e-36	1.19169e-33	non-ARE
ENST00000307659.5	KIAA0232	562.111	0.953246	0.0762978	12.4937	8.0756e-36	1.19169e-33	non-ARE
ENST00000379902.3	TNS2	47.4052	1.62704	0.130306	12.4863	8.86912e-36	1.30486e-33	non-ARE
ENST00000354989.5	ENTPD6	105.961	1.30565	0.104613	12.4808	9.50245e-36	1.39419e-33	non-ARE
ENST00000368450.1	SHC1	427.46	0.998245	0.0800231	12.4745	1.0289e-35	1.50545e-33	1
ENST00000227756.4	GALNT18	201.92	1.47259	0.118084	12.4707	1.07875e-35	1.57406e-33	1
ENST00000367739.4	IFNGR1	669.592	1.39112	0.111685	12.4558	1.30035e-35	1.89222e-33	non-ARE
ENST00000373558.2	SRC	158.529	-1.17387	0.0942661	-12.4528	1.35107e-35	1.96067e-33	non-ARE
ENST00000368453.4	SHC1	431.384	0.995729	0.0799821	12.4494	1.40913e-35	2.03937e-33	1
ENST00000303236.3	EIF2AK3	156.939	1.1512	0.0925812	12.4345	1.69867e-35	2.45175e-33	1
ENST00000554311.1	BDKRB2	51.7057	-1.6836	0.135489	-12.4262	1.88478e-35	2.71302e-33	1
ENST00000307845.3	HPCAL1	242.192	1.61727	0.13016	12.4252	1.90753e-35	2.73836e-33	non-ARE
ENST00000514426.1	TSC22D3	22.5025	4.41127	0.356769	12.3645	4.06888e-35	5.8254e-33	non-ARE
ENST00000529246.2	C6orf141	31.1374	-2.27858	0.184325	-12.3618	4.20873e-35	6.00946e-33	non-ARE
ENST00000205135.4	PLEKHG2	111.558	1.08667	0.0879868	12.3504	4.84992e-35	6.90647e-33	non-ARE
ENST00000379052.5	RBM24	106.6	-1.18243	0.0957469	-12.3495	4.90215e-35	6.96222e-33	non-ARE
ENST00000383817.1	CIDEC	45.5495	5.75945	0.467778	12.3124	7.77157e-35	1.10081e-32	non-ARE
ENST00000334801.3	BCL9L	955.901	0.888835	0.0722262	12.3063	8.38102e-35	1.18399e-32	non-ARE
ENST00000522727.1	RAB11FIP1	76.754	1.69993	0.138348	12.2874	1.05889e-34	1.49194e-32	non-ARE
ENST00000361901.2	CALD1	1290.29	2.267	0.184622	12.2791	1.17303e-34	1.6484e-32	non-ARE
ENST00000378970.4	NR0B1	77.0145	-1.55971	0.127067	-12.2748	1.23762e-34	1.73459e-32	non-ARE
ENST00000261486.5	EPB41L4A	194.668	1.26444	0.103044	12.2709	1.29865e-34	1.81535e-32	non-ARE
ENST00000561491.1	MT2A	640.453	2.74728	0.22398	12.2658	1.38311e-34	1.92835e-32	non-ARE
ENST00000513317.1	ACSL1	72.8868	2.82728	0.230544	12.2635	1.42269e-34	1.97835e-32	1
ENST00000371220.1	ADGRF4	62.8772	1.46906	0.120074	12.2346	2.03207e-34	2.81839e-32	non-ARE
ENST00000369085.3	BAG3	1053.2	0.95983	0.0786098	12.2101	2.74697e-34	3.80003e-32	non-ARE
ENST00000416683.1	NBEAL2	177.503	1.59426	0.13063	12.2044	2.94415e-34	4.06225e-32	non-ARE
ENST00000546900.1	KRT8	653.428	1.18086	0.0969787	12.1765	4.14553e-34	5.70509e-32	non-ARE
ENST00000343933.5	CORO2A	39.0596	2.69206	0.221201	12.1702	4.47958e-34	6.14892e-32	1
ENST00000349155.2	TBX3	364.014	0.971599	0.0799843	12.1474	5.9237e-34	8.11029e-32	1
ENST00000582747.1	TNS4	63.4406	1.53513	0.126779	12.1086	9.50526e-34	1.29805e-31	non-ARE
ENST00000395761.3	CXCL1	40.8282	-2.0185	0.16685	-12.0977	1.08638e-33	1.47978e-31	3
ENST00000519685.1	RHOBTB2	79.9208	1.47762	0.122287	12.0833	1.29452e-33	1.75879e-31	non-ARE
ENST00000256759.3	FST	21.5953	-3.0363	0.251653	-12.0654	1.60831e-33	2.17957e-31	2
ENST00000520867.1	CPEB4	36.2825	1.9072	0.158161	12.0586	1.74807e-33	2.36295e-31	2
ENST00000395051.3	BAAT	66.5791	-1.53362	0.12742	-12.036	2.29927e-33	3.10017e-31	non-ARE
ENST00000371741.4	KCNB1	91.6876	3.72084	0.30957	12.0194	2.81124e-33	3.77507e-31	2
ENST00000504342.1	ACSL1	76.5482	2.8096	0.233758	12.0193	2.81399e-33	3.77507e-31	1
ENST00000269217.6	LAMA3	123.342	1.10767	0.0921845	12.0158	2.93386e-33	3.926e-31	1
ENST00000259874.5	IER3	57.5129	-1.70935	0.142313	-12.0112	3.10194e-33	4.1405e-31	1
ENST00000380490.3	ALOX5AP	84.4655	2.86668	0.238974	11.9957	3.74026e-33	4.98007e-31	non-ARE
ENST00000311585.7	EDN3	21.7613	4.85614	0.404997	11.9906	3.98177e-33	5.28841e-31	1
ENST00000402229.1	PACSIN2	93.0619	1.35185	0.112843	11.9799	4.52888e-33	6.00009e-31	non-ARE
ENST00000344086.4	IL6R	24.395	2.53975	0.212059	11.9766	4.71209e-33	6.22732e-31	non-ARE
ENST00000582629.1	ITGB4	44.5519	1.97394	0.164904	11.9702	5.08926e-33	6.70913e-31	non-ARE
ENST00000330722.6	KRT6A	70.6888	4.99568	0.417908	11.954	6.18675e-33	8.13581e-31	non-ARE
ENST00000369494.1	ATP1A1	64.6249	1.35166	0.113086	11.9525	6.30169e-33	8.26654e-31	non-ARE
ENST00000252744.5	ZSWIM6	333.245	-1.01905	0.0853391	-11.9412	7.21913e-33	9.44677e-31	2
ENST00000220325.4	EHD4	530.386	0.778367	0.0652589	11.9274	8.52206e-33	1.11244e-30	1
ENST00000256969.2	SPX	142.764	1.64713	0.138226	11.9162	9.7474e-33	1.26928e-30	2
ENST00000443527.2	CRY2	69.3645	1.31333	0.110273	11.9098	1.0519e-32	1.36543e-30	non-ARE
ENST00000244741.5	CDKN1A	555.025	1.21322	0.101868	11.9097	1.0537e-32	1.36543e-30	1
ENST00000425673.1	PLEKHG2	204.383	0.83821	0.0703898	11.9081	1.07381e-32	1.38811e-30	non-ARE
ENST00000594875.1	ANGPTL4	23.9083	4.49631	0.378165	11.8898	1.33745e-32	1.72473e-30	non-ARE
ENST00000286298.4	SLC26A2	4479.84	0.912956	0.076848	11.88	1.50326e-32	1.93386e-30	1
ENST00000431489.1	EHBP1	374.862	-0.663385	0.0559233	-11.8624	1.85579e-32	2.38163e-30	non-ARE
ENST00000361686.4	ST6GAL2	435.075	-0.960098	0.0809598	-11.8589	1.9339e-32	2.47591e-30	1
ENST00000317968.4	PDLIM5	1089.81	-0.86675	0.0731705	-11.8456	2.26751e-32	2.89606e-30	1
ENST00000507295.1	ACSL1	72.7486	2.78962	0.235602	11.8404	2.41208e-32	3.07332e-30	1
ENST00000264637.4	THRA	59.6807	1.35609	0.114697	11.8233	2.959e-32	3.76117e-30	non-ARE
ENST00000374586.3	TMEM245	3169.59	0.6773	0.0573099	11.8182	3.14319e-32	3.98579e-30	1
ENST00000450053.3	NBEAL2	246.44	1.55256	0.131437	11.8122	3.37774e-32	4.26292e-30	non-ARE
ENST00000357430.3	ACSL3	1529.55	0.588682	0.0498364	11.8123	3.37228e-32	4.26292e-30	1
ENST00000237642.6	STBD1	49.1439	1.51084	0.128019	11.8016	3.8278e-32	4.8195e-30	1
ENST00000302798.7	PALM2AKAP2	80.1206	1.51259	0.128288	11.7906	4.36515e-32	5.4831e-30	non-ARE
ENST00000374672.4	KLF4	82.3916	1.38127	0.117182	11.7874	4.53214e-32	5.67946e-30	non-ARE
ENST00000292174.4	CXCR5	357.509	0.886972	0.0752489	11.7872	4.5459e-32	5.68334e-30	1
ENST00000243056.3	HOXC13	66.609	1.36671	0.116084	11.7735	5.34772e-32	6.67013e-30	non-ARE
ENST00000314250.6	TNS2	45.9281	1.59444	0.135515	11.7658	5.85807e-32	7.2896e-30	non-ARE
ENST00000290271.2	STC1	196.039	1.04671	0.0891375	11.7427	7.70224e-32	9.56208e-30	1
ENST00000238721.4	TP53I3	256.909	0.788898	0.067217	11.7366	8.27708e-32	1.02518e-29	non-ARE
ENST00000443829.1	NBEAL2	87.9662	1.66064	0.141509	11.7353	8.40507e-32	1.03862e-29	non-ARE
ENST00000302326.4	MN1	70.1992	-1.28898	0.11013	-11.7042	1.21337e-31	1.4959e-29	non-ARE
ENST00000261173.2	ATP2B1	399.847	-0.737937	0.0631287	-11.6894	1.44406e-31	1.77619e-29	non-ARE
ENST00000276282.6	MFHAS1	512.143	-0.669785	0.0573336	-11.6822	1.57107e-31	1.92797e-29	1
ENST00000448116.2	SHC1	583.797	1.10715	0.094781	11.6812	1.59098e-31	1.9479e-29	1
ENST00000546243.1	THRA	61.1413	1.35561	0.116199	11.6662	1.89676e-31	2.31696e-29	non-ARE
ENST00000405375.1	CDKN1A	539.266	1.26245	0.108364	11.6501	2.29078e-31	2.79187e-29	1
ENST00000393468.1	CAV1	287.226	0.708275	0.0609186	11.6266	3.01983e-31	3.67199e-29	non-ARE
ENST00000399516.3	LAMA3	202.531	0.907043	0.078092	11.6151	3.45579e-31	4.19252e-29	1
ENST00000504900.1	ACSL1	40.2494	2.61834	0.22544	11.6143	3.48453e-31	4.21779e-29	1
ENST00000368445.5	SHC1	577.368	1.09921	0.0946856	11.609	3.7078e-31	4.47787e-29	1
ENST00000294740.3	ZNF281	1876.76	0.614714	0.0529734	11.6042	3.92308e-31	4.72714e-29	1
ENST00000373578.2	SRC	176.527	-1.16227	0.100197	-11.5999	4.12503e-31	4.95926e-29	non-ARE
ENST00000393752.2	DRD1	18.533	-2.97749	0.25684	-11.5928	4.48138e-31	5.37554e-29	2
ENST00000580974.1	PITPNC1	51.8297	1.61204	0.139091	11.5898	4.64164e-31	5.53041e-29	1
ENST00000396947.3	FST	20.1857	-2.66702	0.230111	-11.5901	4.62349e-31	5.53041e-29	2
ENST00000437994.2	CD109	1468.43	1.01745	0.0877878	11.5898	4.64106e-31	5.53041e-29	1
ENST00000256646.2	NOTCH2	2063.37	0.919709	0.0793969	11.5837	4.9854e-31	5.92673e-29	2
ENST00000326505.3	B3GNT5	108.587	1.4017	0.12113	11.5719	5.71924e-31	6.78398e-29	1
ENST00000211998.4	VCL	1799	0.744133	0.0643852	11.5575	6.7643e-31	8.00578e-29	1
ENST00000549700.1	TNS2	44.8477	1.59573	0.138194	11.5471	7.6373e-31	9.01896e-29	non-ARE
ENST00000407559.3	DYNC2I1	144.403	1.02319	0.0886256	11.5451	7.81342e-31	9.20653e-29	non-ARE
ENST00000377893.2	GPR153	34.294	2.34008	0.202731	11.5428	8.02488e-31	9.43482e-29	non-ARE
ENST00000306107.5	ALCAM	1452.14	0.72353	0.0626979	11.5399	8.29908e-31	9.7357e-29	non-ARE
ENST00000373151.2	MAP7D1	144.165	1.1626	0.100769	11.5373	8.55928e-31	1.00189e-28	non-ARE
ENST00000298351.4	TMEM63C	52.1763	3.36739	0.291899	11.5361	8.67265e-31	1.01293e-28	non-ARE
ENST00000379938.2	RREB1	337.229	1.03173	0.0894524	11.5338	8.91122e-31	1.03852e-28	non-ARE
ENST00000330387.6	CREB3L2	1316.5	0.645012	0.0559558	11.5272	9.62767e-31	1.11956e-28	non-ARE
ENST00000240100.2	DUSP4	943.098	-1.11197	0.0964723	-11.5263	9.71878e-31	1.1277e-28	1
ENST00000337938.2	EDN3	20.4988	5.09502	0.442843	11.5052	1.24133e-30	1.43722e-28	1
ENST00000295453.3	ALPG	28.3832	7.71762	0.671376	11.4952	1.39431e-30	1.61084e-28	non-ARE
ENST00000552570.1	TNS2	43.8332	1.61332	0.140443	11.4874	1.526e-30	1.75916e-28	non-ARE
ENST00000375077.4	CORO2A	39.2998	2.38994	0.208173	11.4806	1.652e-30	1.90029e-28	1
ENST00000316156.4	MAP7D1	136.017	1.14898	0.100137	11.4741	1.77975e-30	2.04284e-28	non-ARE
ENST00000420658.1	AFAP1	183.69	-0.851776	0.074285	-11.4663	1.94771e-30	2.23082e-28	1
ENST00000376752.4	PCSK5	110.571	0.997816	0.0870452	11.4632	2.01944e-30	2.30801e-28	non-ARE
ENST00000381176.4	SHISAL1	59.28	-1.58585	0.13852	-11.4485	2.39183e-30	2.72777e-28	non-ARE
ENST00000340736.6	ADGRL1	80.8708	1.95451	0.170824	11.4416	2.58968e-30	2.94708e-28	non-ARE
ENST00000398097.3	NHS	108.258	-1.43213	0.125313	-11.4284	3.01555e-30	3.42442e-28	1
ENST00000313244.9	TRIP10	90.3447	1.08288	0.0949114	11.4094	3.75219e-30	4.25187e-28	non-ARE
ENST00000373075.2	MEAF6	124.544	0.974808	0.085451	11.4078	3.82277e-30	4.32265e-28	1
ENST00000371790.4	SLC16A12	31.3347	4.81079	0.421934	11.4017	4.09819e-30	4.62427e-28	1
ENST00000409228.1	STK17B	62.3913	1.4065	0.123369	11.4008	4.14492e-30	4.66711e-28	1
ENST00000373314.3	NIBAN2	974.229	1.0501	0.0921714	11.393	4.53372e-30	5.09412e-28	non-ARE
ENST00000250160.6	CCN4	24.119	2.64571	0.232306	11.3889	4.74797e-30	5.32362e-28	1
ENST00000437932.1	PDLIM5	1032.01	-0.877158	0.0770356	-11.3864	4.88796e-30	5.46908e-28	1
ENST00000395654.3	EDN3	19.4168	4.77954	0.419808	11.3851	4.96324e-30	5.54166e-28	1
ENST00000296027.4	CXCL5	2335.16	-0.905947	0.0797279	-11.363	6.39212e-30	7.12213e-28	1
ENST00000453318.2	MID1	407.789	-0.590024	0.0519373	-11.3603	6.59155e-30	7.329e-28	1
ENST00000345724.3	MALT1	260.365	-0.924704	0.0814399	-11.3544	7.04993e-30	7.82233e-28	1
ENST00000370454.4	LRRC8C	522.616	-0.904114	0.0796727	-11.3478	7.60125e-30	8.41652e-28	1
ENST00000367218.3	ATP2B4	127.545	1.12795	0.0994599	11.3408	8.24293e-30	9.1081e-28	non-ARE
ENST00000360168.3	SCNN1A	45.4515	2.40745	0.213328	11.2852	1.55259e-29	1.71199e-27	non-ARE
ENST00000300433.3	TMEM92	68.6145	-1.30686	0.115981	-11.2679	1.89088e-29	2.08071e-27	non-ARE
ENST00000371571.4	KCNG1	50.5709	1.73652	0.154291	11.2548	2.19245e-29	2.40758e-27	non-ARE
ENST00000368426.3	ZBTB7B	109.642	1.02798	0.0913851	11.2489	2.34619e-29	2.57111e-27	non-ARE
ENST00000360265.4	AFAP1	180.913	-0.846799	0.0753457	-11.2388	2.62786e-29	2.87387e-27	1
ENST00000374279.3	UGCG	599.459	1.03513	0.0921425	11.234	2.77633e-29	3.03001e-27	1
ENST00000535407.1	MYEOV	249.674	1.14245	0.101702	11.2333	2.79882e-29	3.04831e-27	non-ARE
ENST00000367976.3	CCN2	663.384	1.84959	0.164764	11.2257	3.04797e-29	3.3129e-27	1
ENST00000356819.4	NRG1	73.4931	-1.17373	0.104676	-11.213	3.51957e-29	3.81769e-27	non-ARE
ENST00000376377.2	IER3	56.1521	-1.53941	0.137427	-11.2017	4.00057e-29	4.33062e-27	1
ENST00000558939.1	TLE3	56.5416	1.26943	0.113463	11.188	4.66891e-29	5.04385e-27	non-ARE
ENST00000368317.3	RSPO3	520.739	-0.879836	0.0786601	-11.1853	4.8134e-29	5.18941e-27	non-ARE
ENST00000405717.3	SEC14L2	30.876	1.91607	0.171497	11.1727	5.5495e-29	5.97092e-27	non-ARE
ENST00000472644.2	ALCAM	1334.81	0.72781	0.0651909	11.1643	6.09797e-29	6.54781e-27	non-ARE
ENST00000371028.2	EDN3	20.5903	5.52968	0.496108	11.1461	7.47916e-29	8.01474e-27	1
ENST00000553342.1	NFKBIA	44.5712	1.74531	0.156894	11.1242	9.56935e-29	1.0234e-26	1
ENST00000560585.1	GCNT3	286.134	-0.661351	0.0595361	-11.1084	1.14181e-28	1.21867e-26	1
ENST00000376962.5	ZFAND5	999.972	0.884052	0.0795881	11.1078	1.14893e-28	1.22381e-26	1
ENST00000307940.3	MCL1	182.855	1.07172	0.0965452	11.1007	1.24409e-28	1.32254e-26	1
ENST00000262241.6	RCOR1	483.958	0.660767	0.059561	11.094	1.3422e-28	1.42398e-26	1
ENST00000542783.1	TIPARP	163.978	1.50225	0.135631	11.076	1.64082e-28	1.73734e-26	3
ENST00000413712.2	TMEM245	638.199	0.646512	0.0584516	11.0606	1.94727e-28	2.05773e-26	1
ENST00000542454.2	BDKRB2	61.8679	-1.45622	0.131675	-11.0592	1.97853e-28	2.08662e-26	1
ENST00000378357.4	CA9	197.558	1.02599	0.0929332	11.0401	2.44872e-28	2.5774e-26	1
ENST00000358461.2	AFAP1	186.825	-0.823356	0.0745823	-11.0396	2.46254e-28	2.58683e-26	1
ENST00000512729.1	TRIML2	32.7528	-1.79284	0.162433	-11.0374	2.52237e-28	2.64447e-26	non-ARE
ENST00000527546.1	MICAL2	121.3	1.0863	0.0984635	11.0325	2.66284e-28	2.78625e-26	non-ARE
ENST00000546542.1	KRT8	452.052	1.09672	0.0994113	11.0321	2.67528e-28	2.79378e-26	non-ARE
ENST00000552150.1	KRT8	5451.6	1.0863	0.0985221	11.0259	2.86572e-28	2.9868e-26	non-ARE
ENST00000459695.1	CEP70	26.0163	2.02545	0.183965	11.01	3.42187e-28	3.55948e-26	non-ARE
ENST00000237937.3	ZFAND5	1144.9	0.917258	0.0833415	11.006	3.57449e-28	3.71099e-26	1
ENST00000367353.1	ZNF281	377.161	0.705999	0.0641713	11.0018	3.74654e-28	3.88204e-26	1
ENST00000250448.2	FOXA1	106.969	-1.05202	0.0957071	-10.9921	4.17099e-28	4.31345e-26	1
ENST00000367352.3	ZNF281	369.668	0.722472	0.0657965	10.9804	4.74794e-28	4.90059e-26	1
ENST00000303694.5	CHST11	195.34	-1.02644	0.0936437	-10.9611	5.87807e-28	6.05532e-26	1
ENST00000425103.1	KIAA0232	561.428	0.91485	0.083662	10.9351	7.83457e-28	8.05524e-26	non-ARE
ENST00000263257.5	NOVA2	46.7405	1.81301	0.166022	10.9203	9.21592e-28	9.45724e-26	non-ARE
ENST00000340258.5	RASSF4	20.5477	2.47892	0.227375	10.9023	1.12337e-27	1.15057e-25	non-ARE
ENST00000306247.7	MLKL	128.306	0.871566	0.0799539	10.9009	1.14184e-27	1.16724e-25	non-ARE
ENST00000374736.3	ABCA1	217.416	0.799785	0.073382	10.8989	1.16618e-27	1.18984e-25	non-ARE
ENST00000373312.3	NIBAN2	990.627	1.06274	0.0975682	10.8923	1.25459e-27	1.2776e-25	non-ARE
ENST00000275954.3	TMEM47	80.7145	1.27493	0.11707	10.8903	1.28217e-27	1.30319e-25	1
ENST00000356865.6	ATP10A	316.787	1.04141	0.0956589	10.8867	1.33401e-27	1.3533e-25	non-ARE
ENST00000257566.3	TBX3	328.402	0.928467	0.0853053	10.884	1.3734e-27	1.39061e-25	1
ENST00000546897.1	KRT8	5434.69	1.10598	0.101789	10.8655	1.68389e-27	1.70175e-25	non-ARE
ENST00000357582.2	MAP3K6	62.8366	1.28737	0.118636	10.8514	1.96336e-27	1.98043e-25	non-ARE
ENST00000413761.2	ZBED5	678.745	-0.9585	0.088438	-10.8381	2.27152e-27	2.28694e-25	non-ARE
ENST00000484723.2	TUT4	141.705	0.994416	0.091794	10.8331	2.39843e-27	2.41015e-25	1
ENST00000263181.6	KIF18A	965.971	-0.673109	0.0621418	-10.8318	2.43275e-27	2.44004e-25	non-ARE
ENST00000376960.4	ZFAND5	985.873	0.886565	0.0818683	10.8292	2.5046e-27	2.50738e-25	1
ENST00000370056.4	VAV3	60.1387	-1.46884	0.13564	-10.829	2.50963e-27	2.5077e-25	non-ARE
ENST00000537006.1	ENC1	61.6565	-1.47877	0.13709	-10.7869	3.97046e-27	3.95998e-25	3
ENST00000263991.5	EHBP1	377.842	-0.641947	0.0596145	-10.7683	4.85936e-27	4.83747e-25	non-ARE
ENST00000553968.1	DIO2	20.8646	-3.25456	0.30224	-10.7681	4.86869e-27	4.83771e-25	1
ENST00000284006.6	KCTD15	452.532	-0.593324	0.0551575	-10.7569	5.49851e-27	5.45336e-25	2
ENST00000243347.3	TNFAIP6	29.1181	-2.21587	0.205999	-10.7567	5.5134e-27	5.45796e-25	2
ENST00000562939.1	MT1X	21.4416	2.94393	0.273775	10.7531	5.73058e-27	5.66243e-25	non-ARE
ENST00000525581.1	PLEKHA7	19.6082	2.24184	0.208533	10.7506	5.88974e-27	5.80892e-25	non-ARE
ENST00000258390.7	DOCK10	446.944	-0.808004	0.0753375	-10.7251	7.75846e-27	7.63785e-25	1
ENST00000546602.1	TNS2	41.4617	1.58518	0.147824	10.7234	7.90405e-27	7.76682e-25	non-ARE
ENST00000522336.1	CPEB4	69.1267	1.6755	0.156439	10.7102	9.11317e-27	8.93846e-25	2
ENST00000296059.2	TM4SF18	370.087	-1.0385	0.0970167	-10.7043	9.71756e-27	9.51374e-25	1
ENST00000396085.1	NAV2	54.1772	1.42136	0.132814	10.7019	9.96629e-27	9.73936e-25	non-ARE
ENST00000265070.6	GOLPH3	1431.06	0.757997	0.0708574	10.6975	1.04559e-26	1.01991e-24	non-ARE
ENST00000308946.3	MYEOV	256.026	1.14914	0.10748	10.6916	1.11377e-26	1.08443e-24	non-ARE
ENST00000539319.1	UACA	195.097	-0.729577	0.0682484	-10.69	1.13329e-26	1.10142e-24	1
ENST00000374040.3	MAP3K6	64.7723	1.19933	0.112231	10.6863	1.1802e-26	1.14492e-24	non-ARE
ENST00000361673.3	ALPK2	427.645	-0.733059	0.068704	-10.6698	1.40905e-26	1.36444e-24	non-ARE
ENST00000585513.1	IL11	14.3904	-3.49183	0.327529	-10.6612	1.54665e-26	1.49497e-24	3
ENST00000373461.4	VSTM2L	39.8232	2.25901	0.212282	10.6415	1.90967e-26	1.84252e-24	non-ARE
ENST00000425538.1	MYOCD	110.248	-1.18843	0.111842	-10.6259	2.25777e-26	2.17444e-24	1
ENST00000266671.5	PHLDA1	373.144	-0.890039	0.0838049	-10.6204	2.3961e-26	2.3035e-24	1
ENST00000552551.1	KRT8	5973.26	1.10105	0.103749	10.6126	2.60303e-26	2.49792e-24	non-ARE
ENST00000548815.1	NBL1	71.2943	1.16757	0.110077	10.6069	2.76803e-26	2.65148e-24	non-ARE
ENST00000600428.1	TRIP10	100.017	1.00113	0.0944979	10.5942	3.16962e-26	3.02906e-24	non-ARE
ENST00000529432.1	GRAMD1B	273.438	-0.630587	0.0595224	-10.5941	3.17357e-26	3.02906e-24	1
ENST00000392066.3	ACSL3	874.656	0.598782	0.0566059	10.5781	3.76596e-26	3.58804e-24	1
ENST00000422508.2	CD109	1230.71	0.981335	0.0927959	10.5752	3.88332e-26	3.69324e-24	1
ENST00000374888.1	ZXDB	568.809	0.883246	0.083636	10.5606	4.53806e-26	4.30824e-24	1
ENST00000515604.1	FAM47E-STBD1	41.8407	1.48221	0.140667	10.537	5.83075e-26	5.52562e-24	non-ARE
ENST00000237289.4	TNFAIP3	81.6913	1.65759	0.157539	10.5218	6.85722e-26	6.48683e-24	1
ENST00000429490.1	SGMS1	97.4551	1.17267	0.111462	10.5209	6.92282e-26	6.53728e-24	1
ENST00000372755.3	VCL	1796.25	0.719873	0.0684269	10.5203	6.96271e-26	6.56331e-24	1
ENST00000540037.1	SCNN1A	44.3087	2.32978	0.221462	10.52	6.98959e-26	6.57701e-24	non-ARE
ENST00000379024.4	NRCAM	1176.64	1.067	0.101467	10.5157	7.31088e-26	6.8672e-24	non-ARE
ENST00000380725.1	CDKN1C	16.7329	5.06632	0.482735	10.495	9.10497e-26	8.53736e-24	non-ARE
ENST00000261658.2	BFAR	521.151	0.647661	0.061753	10.4879	9.8155e-26	9.18741e-24	non-ARE
ENST00000414822.3	CDKN1C	15.0431	4.41386	0.420897	10.4868	9.9324e-26	9.28052e-24	non-ARE
ENST00000262065.3	MMD	1041.46	0.89022	0.0850405	10.4682	1.20929e-25	1.12795e-23	1
ENST00000297438.2	OSGIN2	589.339	-0.767701	0.0733393	-10.4678	1.21437e-25	1.13071e-23	1
ENST00000349384.6	RREB1	69.723	1.13748	0.108697	10.4647	1.25451e-25	1.16604e-23	non-ARE
ENST00000339464.4	WNT7B	454.204	-0.84087	0.0807119	-10.4182	2.04875e-25	1.90095e-23	non-ARE
ENST00000418797.1	ATP1A1	45.1385	1.58978	0.152809	10.4037	2.38372e-25	2.20791e-23	non-ARE
ENST00000520334.1	PPP2CB	241.569	0.85754	0.0824281	10.4035	2.39012e-25	2.20999e-23	non-ARE
ENST00000393467.1	CAV1	3383.44	0.706262	0.0679132	10.3995	2.49299e-25	2.30111e-23	non-ARE
ENST00000371924.1	STAMBPL1	85.3263	-1.22198	0.117531	-10.3971	2.55499e-25	2.35426e-23	3
ENST00000293308.6	KRT8	5731.3	1.07085	0.103252	10.3712	3.35187e-25	3.0832e-23	non-ARE
ENST00000540898.1	FOXO3	80.8846	1.13298	0.109574	10.3399	4.65038e-25	4.27025e-23	non-ARE
ENST00000535401.1	NNMT	619.998	1.69889	0.164382	10.335	4.89421e-25	4.48642e-23	non-ARE
ENST00000409496.3	WNT7B	126.039	-0.916742	0.0890604	-10.2935	7.53906e-25	6.89902e-23	non-ARE
ENST00000265295.4	SPDL1	450.508	-0.721272	0.0701418	-10.2831	8.40247e-25	7.67594e-23	non-ARE
ENST00000513610.1	MYO10	1395.79	-1.01083	0.0983326	-10.2797	8.70228e-25	7.93621e-23	non-ARE
ENST00000336909.5	IL6ST	1324.94	1.02312	0.0996895	10.2631	1.03386e-24	9.4124e-23	1
ENST00000375980.4	EFHD2	1661.87	0.605727	0.0591048	10.2484	1.20372e-24	1.09401e-22	non-ARE
ENST00000369209.3	HSPA12A	319.401	-0.777027	0.0758309	-10.2468	1.22279e-24	1.10944e-22	non-ARE
ENST00000529750.1	GRAMD1B	422.642	-0.591149	0.0576987	-10.2455	1.24043e-24	1.12353e-22	1
ENST00000371544.3	TUT4	251.577	0.9503	0.0927798	10.2425	1.27846e-24	1.15602e-22	1
ENST00000415482.2	PTPN12	505.35	0.672719	0.0656915	10.2406	1.30453e-24	1.17759e-22	non-ARE
ENST00000518235.1	MRNIP	175.179	-1.11695	0.109103	-10.2376	1.34577e-24	1.21276e-22	non-ARE
ENST00000517370.1	SLC39A14	51.6274	1.26019	0.12322	10.2272	1.49863e-24	1.34823e-22	non-ARE
ENST00000405348.1	CAV1	3383.33	0.708735	0.0693104	10.2255	1.52411e-24	1.36885e-22	non-ARE
ENST00000402592.3	SEC14L2	21.2406	1.99496	0.195158	10.2223	1.57623e-24	1.41327e-22	non-ARE
ENST00000543426.1	GLI1	30.6793	-1.55416	0.152148	-10.2148	1.70215e-24	1.52361e-22	non-ARE
ENST00000252809.3	GDF15	16.5493	-3.1927	0.312688	-10.2105	1.77987e-24	1.5905e-22	2
ENST00000461166.1	TIPARP	171.929	1.55633	0.152509	10.2048	1.88613e-24	1.68263e-22	3
ENST00000596758.1	TRIP10	92.1545	1.07905	0.105745	10.2042	1.8992e-24	1.69146e-22	non-ARE
ENST00000372599.3	LRRC8A	218.887	1.35947	0.133492	10.1839	2.34052e-24	2.08103e-22	non-ARE
ENST00000519835.1	CPEB4	24.9633	1.83002	0.179806	10.1777	2.49306e-24	2.21296e-22	2
ENST00000563934.1	DCUN1D3	83.9084	1.05613	0.103805	10.1742	2.58427e-24	2.29011e-22	1
ENST00000257177.4	TUT4	261.022	0.964946	0.0949153	10.1664	2.80105e-24	2.47809e-22	1
ENST00000341049.2	CAV1	3377.53	0.71222	0.0700829	10.1625	2.91378e-24	2.57355e-22	non-ARE
ENST00000379983.2	UACA	209.422	-0.647605	0.0637499	-10.1585	3.03627e-24	2.67729e-22	1
ENST00000371927.3	STAMBPL1	61.0183	-1.13469	0.111805	-10.1489	3.35257e-24	2.95132e-22	3
ENST00000432999.2	ZBED5	696.011	-0.930566	0.0917202	-10.1457	3.46267e-24	3.0432e-22	non-ARE
ENST00000296861.2	TNFRSF21	508.322	-1.04155	0.102827	-10.1292	4.10131e-24	3.59854e-22	1
ENST00000549260.1	CHST11	196.301	-0.997079	0.0984586	-10.1269	4.19793e-24	3.67726e-22	1
ENST00000397909.2	NAV3	19.0759	-2.29958	0.227265	-10.1185	4.57367e-24	3.99982e-22	1
ENST00000461135.2	C1orf116	63.7801	1.12326	0.111072	10.1129	4.84127e-24	4.22691e-22	non-ARE
ENST00000532447.1	ARRB1	13.8373	3.02716	0.299689	10.101	5.4684e-24	4.76664e-22	non-ARE
ENST00000245932.6	VASP	573.208	0.833685	0.0825367	10.1008	5.48052e-24	4.76939e-22	non-ARE
ENST00000257572.5	HRK	20.4812	2.43314	0.240945	10.0983	5.62034e-24	4.88309e-22	non-ARE
ENST00000519449.1	RNF19A	342.493	-0.737442	0.0731054	-10.0874	6.28295e-24	5.4499e-22	1
ENST00000319211.4	F2R	735.276	0.536021	0.0531483	10.0854	6.41137e-24	5.55225e-22	2
ENST00000451899.2	OSGIN2	589.731	-0.809729	0.0804015	-10.0711	7.41671e-24	6.41245e-22	1
ENST00000304886.2	SNAP25	101.802	-1.19542	0.118729	-10.0685	7.61509e-24	6.57329e-22	non-ARE
ENST00000411486.2	HJURP	234.827	-0.821697	0.0817885	-10.0466	9.50848e-24	8.19438e-22	non-ARE
ENST00000410089.1	WNT7B	124.711	-0.903503	0.0900876	-10.0292	1.13485e-23	9.76432e-22	non-ARE
ENST00000381287.4	IL6ST	1284.48	0.979373	0.097719	10.0223	1.21587e-23	1.04445e-21	1
ENST00000392477.2	NCOA7	178.283	-0.863986	0.0862107	-10.0218	1.22252e-23	1.04847e-21	1
ENST00000257836.3	PRRG4	72.5107	1.29516	0.129283	10.018	1.27024e-23	1.08765e-21	1
ENST00000011898.5	TSPAN9	98.0617	0.985376	0.0984031	10.0137	1.32738e-23	1.13475e-21	non-ARE
ENST00000448526.2	CDKN1A	130.1	1.36003	0.135941	10.0045	1.45557e-23	1.24234e-21	1
ENST00000399218.4	GAREM1	110.071	0.972404	0.0972342	10.0006	1.51428e-23	1.29038e-21	1
ENST00000441687.1	HJURP	216.005	-0.832981	0.0833282	-9.99638	1.58068e-23	1.34482e-21	non-ARE
ENST00000524118.1	RAB11FIP1	60.7979	1.37214	0.13741	9.98569	1.76064e-23	1.49554e-21	non-ARE
ENST00000375136.3	NBL1	70.2016	1.16761	0.116972	9.982	1.82737e-23	1.54974e-21	non-ARE
ENST00000299964.3	NNMT	592.62	1.65565	0.165904	9.97958	1.87266e-23	1.58563e-21	non-ARE
ENST00000337231.5	CDR2L	292.026	0.846865	0.0849231	9.97213	2.01846e-23	1.70637e-21	non-ARE
ENST00000264657.5	STAT3	1306.63	0.618338	0.0620162	9.97059	2.05013e-23	1.73039e-21	non-ARE
ENST00000264731.3	TP63	19.5576	-2.12984	0.213717	-9.9657	2.15345e-23	1.81473e-21	non-ARE
ENST00000436171.2	PANX1	97.8458	0.995948	0.0999873	9.96075	2.26342e-23	1.90438e-21	non-ARE
ENST00000318204.5	RBM24	99.083	-1.13702	0.114201	-9.95634	2.3662e-23	1.98772e-21	non-ARE
ENST00000489254.1	CEP70	63.4234	1.72836	0.173618	9.95494	2.39974e-23	2.01272e-21	non-ARE
ENST00000310924.2	TBC1D16	366.495	0.680244	0.0683549	9.95165	2.48038e-23	2.07709e-21	1
ENST00000316824.3	ALX1	96.7778	-0.944078	0.0948912	-9.94905	2.54607e-23	2.12874e-21	non-ARE
ENST00000327367.4	SMAD3	2169.4	-0.933783	0.0938824	-9.94631	2.61721e-23	2.18479e-21	non-ARE
ENST00000534526.2	FGD4	18.6056	3.10161	0.311917	9.94372	2.68605e-23	2.23875e-21	1
ENST00000264982.3	CEP70	82.0248	1.74168	0.175408	9.92936	3.10254e-23	2.58184e-21	non-ARE
ENST00000166139.4	FSTL3	457.498	1.05703	0.106534	9.92207	3.33777e-23	2.77327e-21	1
ENST00000237858.6	GLRX	188.369	0.693454	0.0699138	9.91869	3.45259e-23	2.86419e-21	non-ARE
ENST00000420652.1	RRAD	12.611	3.52356	0.355372	9.91515	3.57718e-23	2.96294e-21	non-ARE
ENST00000366622.1	MAP3K21	320.68	-0.780247	0.0787615	-9.90646	3.90234e-23	3.22725e-21	non-ARE
ENST00000565066.1	ABHD2	46.6602	1.32252	0.133508	9.90593	3.92303e-23	3.23933e-21	1
ENST00000481834.1	CEP70	52.5778	1.82544	0.184285	9.90554	3.93842e-23	3.247e-21	non-ARE
ENST00000414924.1	HJURP	124.255	-0.834376	0.0842389	-9.90488	3.96434e-23	3.26332e-21	non-ARE
ENST00000335934.4	TP53I3	220.697	0.780688	0.0789558	9.88765	4.70944e-23	3.87068e-21	non-ARE
ENST00000388835.3	KRT18	10649.6	0.859708	0.0869856	9.88334	4.91648e-23	4.03462e-21	non-ARE
ENST00000406902.1	GRAMD4	62.1369	1.30178	0.13176	9.87995	5.08562e-23	4.167e-21	1
ENST00000367942.3	ATF6	739.422	0.432571	0.0437949	9.87719	5.2279e-23	4.277e-21	1
ENST00000429987.1	AGFG2	17.639	2.39469	0.242569	9.87219	5.49511e-23	4.48871e-21	1
ENST00000422336.1	PACSIN2	30.3254	1.55118	0.157163	9.86986	5.62409e-23	4.58244e-21	non-ARE
ENST00000322611.3	BASP1	1388.52	-0.883118	0.0894767	-9.86981	5.62706e-23	4.58244e-21	non-ARE
ENST00000265109.3	RAI14	526.628	-0.587099	0.0594942	-9.86817	5.71995e-23	4.65098e-21	non-ARE
ENST00000330010.8	NEXN	45.8324	1.31126	0.132899	9.86656	5.81225e-23	4.71882e-21	non-ARE
ENST00000370646.4	HOGA1	31.0899	1.61639	0.163871	9.86381	5.97414e-23	4.84287e-21	non-ARE
ENST00000280258.5	PRSS23	2493.41	-0.624688	0.0633417	-9.86219	6.07084e-23	4.91378e-21	non-ARE
ENST00000311331.7	ZNF624	50.7255	-1.41151	0.143197	-9.85709	6.38731e-23	5.16209e-21	non-ARE
ENST00000216286.5	NID2	120.959	1.38168	0.1404	9.84104	7.49328e-23	6.04674e-21	1
ENST00000254976.2	SNAP25	106.335	-1.1846	0.120433	-9.83619	7.8636e-23	6.33597e-21	non-ARE
ENST00000354600.5	TP63	17.1336	-2.57178	0.26199	-9.81632	9.57727e-23	7.70507e-21	non-ARE
ENST00000451903.2	CPS1	419.06	0.669689	0.0682457	9.81292	9.90566e-23	7.95725e-21	non-ARE
ENST00000360279.4	ADGRG2	44.7374	1.91754	0.195958	9.78548	1.29973e-22	1.0425e-20	non-ARE
ENST00000381294.3	IL6ST	176.919	1.01456	0.103776	9.77645	1.42112e-22	1.13816e-20	1
ENST00000379730.3	IQGAP2	136.086	0.881333	0.0902033	9.77052	1.50674e-22	1.20492e-20	non-ARE
ENST00000379876.1	ADGRG2	44.3061	1.98043	0.202733	9.76865	1.53483e-22	1.22554e-20	non-ARE
ENST00000373818.4	GSN	50.9684	1.3501	0.138221	9.76768	1.5496e-22	1.23548e-20	non-ARE
ENST00000388837.2	KRT18	10660.6	0.883665	0.0905572	9.75809	1.70327e-22	1.35597e-20	non-ARE
ENST00000360655.4	NAV2	54.9736	1.4036	0.143976	9.74886	1.86549e-22	1.4829e-20	non-ARE
ENST00000380782.2	MID1	173.158	-0.730204	0.0749061	-9.74827	1.87642e-22	1.48936e-20	1
ENST00000587184.1	LAMA3	83.7538	0.956253	0.0981237	9.74538	1.93049e-22	1.53e-20	1
ENST00000379802.3	DSP	828.273	0.619845	0.0636186	9.74314	1.97361e-22	1.56185e-20	1
ENST00000203001.2	TRMT6	284.541	0.786752	0.0808545	9.73046	2.23575e-22	1.76668e-20	non-ARE
ENST00000366624.3	MAP3K21	366.215	-0.761306	0.0782786	-9.7256	2.3452e-22	1.85042e-20	non-ARE
ENST00000361034.3	GRAMD4	66.4692	1.18706	0.12242	9.69663	3.11624e-22	2.45514e-20	1
ENST00000444128.1	NCOA7	140.106	-0.924506	0.0953747	-9.69342	3.21584e-22	2.52987e-20	1
ENST00000259324.5	LRRC8A	220.065	1.36375	0.140735	9.6902	3.31875e-22	2.60698e-20	non-ARE
ENST00000428670.3	ATP2B1	421.659	-0.634657	0.0655581	-9.68084	3.6373e-22	2.853e-20	non-ARE
ENST00000265689.4	CHKA	181.669	0.769734	0.0795491	9.67622	3.80542e-22	2.98049e-20	non-ARE
ENST00000447924.1	ACKR3	38.5777	-1.33881	0.138386	-9.67444	3.87188e-22	3.02808e-20	non-ARE
ENST00000440310.1	SYBU	11.7654	3.91679	0.404976	9.67166	3.97889e-22	3.10721e-20	non-ARE
ENST00000396352.4	HOXA3	140.17	-0.869255	0.0899388	-9.66496	4.24777e-22	3.31233e-20	2
ENST00000569411.1	ABHD2	47.9909	1.31619	0.13619	9.66441	4.27073e-22	3.32536e-20	1
ENST00000341084.2	RNF19A	288.347	-0.719414	0.0744953	-9.65717	4.58339e-22	3.5636e-20	1
ENST00000396290.1	ID2	647.679	-0.852063	0.0882639	-9.65357	4.74714e-22	3.68554e-20	1
ENST00000354624.5	HKDC1	275.398	-0.627313	0.0649991	-9.65111	4.86265e-22	3.76972e-20	non-ARE
ENST00000347697.2	EPN2	132.791	0.732991	0.0760127	9.64301	5.26206e-22	4.07343e-20	1
ENST00000524323.1	STC1	67.0114	1.109	0.115058	9.63857	5.49465e-22	4.24731e-20	1
ENST00000376438.1	FRMD3	31.3105	1.49946	0.155634	9.63454	5.71466e-22	4.41097e-20	non-ARE
ENST00000550600.1	KRT18	10121.2	0.883056	0.0916811	9.63182	5.86791e-22	4.52271e-20	non-ARE
ENST00000359142.3	ATP2B1	413.471	-0.686992	0.0713797	-9.62447	6.30311e-22	4.85112e-20	non-ARE
ENST00000494950.1	PLOD2	1041.52	-0.690577	0.0717854	-9.62002	6.58194e-22	5.05841e-20	1
ENST00000245479.2	SOX9	318.497	-0.85446	0.088943	-9.60683	7.48204e-22	5.74187e-20	1
ENST00000372600.4	LRRC8A	213.402	1.33432	0.138901	9.60626	7.52328e-22	5.76521e-20	non-ARE
ENST00000430249.2	CPS1	516.721	0.720246	0.074987	9.60495	7.6196e-22	5.83064e-20	non-ARE
ENST00000240101.2	DUSP4	175.893	-1.02188	0.106404	-9.60385	7.70153e-22	5.88487e-20	1
ENST00000317201.2	HOXA3	127.719	-0.977838	0.101849	-9.60088	7.92611e-22	6.04781e-20	2
ENST00000339157.5	ABHD12	240.192	0.778639	0.0811077	9.60006	7.98958e-22	6.08751e-20	non-ARE
ENST00000343431.2	ZFAND5	338.604	0.954962	0.0994766	9.59986	8.00518e-22	6.09068e-20	1
ENST00000369298.1	PIAS3	175.265	0.685929	0.0714634	9.59834	8.12447e-22	6.17263e-20	non-ARE
ENST00000254260.3	RHPN2	533.619	-0.663812	0.0691837	-9.59492	8.39829e-22	6.37157e-20	1
ENST00000280886.6	DIP2C	376.499	0.68143	0.0710368	9.59263	8.58642e-22	6.50504e-20	1
ENST00000254657.3	PER2	115.147	1.05477	0.110009	9.58802	8.97889e-22	6.79271e-20	non-ARE
ENST00000486483.1	TIPARP	99.8808	1.64053	0.171313	9.57624	1.00638e-21	7.60268e-20	3
ENST00000532779.1	SYBU	11.5939	3.99849	0.417676	9.5732	1.03643e-21	7.81862e-20	non-ARE
ENST00000395544.4	ULK2	425.428	0.848981	0.0886994	9.57144	1.05426e-21	7.94181e-20	non-ARE
ENST00000374431.3	LPAR1	142.893	0.745513	0.0779311	9.56632	1.10778e-21	8.33324e-20	non-ARE
ENST00000446688.1	TNS1	106.753	0.97171	0.101651	9.55932	1.18536e-21	8.90428e-20	non-ARE
ENST00000414362.2	MCF2L2	50.4667	1.44678	0.151375	9.55756	1.20562e-21	9.0437e-20	5
ENST00000300181.2	TSC22D4	70.3424	1.13152	0.118442	9.55334	1.25587e-21	9.40735e-20	non-ARE
ENST00000418331.2	PTPRJ	1733.71	0.510798	0.0535015	9.54736	1.33041e-21	9.95174e-20	non-ARE
ENST00000609438.1	GPRIN3	655.875	-1.22359	0.128184	-9.5456	1.35327e-21	1.01085e-19	1
ENST00000436693.2	TLR6	85.4043	-1.08601	0.113774	-9.54533	1.35675e-21	1.01203e-19	1
ENST00000439040.1	ATP13A3	1052.51	-0.959652	0.100559	-9.54316	1.38548e-21	1.03202e-19	non-ARE
ENST00000371926.3	STAMBPL1	82.559	-0.991349	0.103947	-9.53707	1.46925e-21	1.09289e-19	3
ENST00000529175.1	SYBU	11.4778	3.22687	0.33837	9.53653	1.47689e-21	1.09704e-19	non-ARE
ENST00000379811.3	MT1G	18.0057	3.0552	0.320423	9.53491	1.5002e-21	1.1128e-19	non-ARE
ENST00000297477.5	TMEM184A	199.02	-1.06032	0.111238	-9.53199	1.543e-21	1.14296e-19	1
ENST00000258534.8	DRAM1	271.074	-0.677281	0.0710587	-9.53129	1.55341e-21	1.14907e-19	non-ARE
ENST00000314276.3	TNS2	46.2581	1.3815	0.14499	9.52822	1.59996e-21	1.18186e-19	non-ARE
ENST00000590625.1	IL11	12.0118	-3.05757	0.321055	-9.5235	1.67437e-21	1.23511e-19	3
ENST00000255495.7	MORC4	577.277	-1.19813	0.125831	-9.52168	1.70404e-21	1.25526e-19	non-ARE
ENST00000320370.7	ITPRID2	164.694	-0.732661	0.0769732	-9.51839	1.7588e-21	1.29381e-19	non-ARE
ENST00000435495.2	PTPN12	590.28	0.62209	0.0653883	9.51378	1.83854e-21	1.35061e-19	non-ARE
ENST00000422133.1	HPCAL1	35.3111	1.67464	0.176147	9.50708	1.96084e-21	1.43846e-19	non-ARE
ENST00000379028.3	NRCAM	1239.08	1.06204	0.111841	9.49594	2.18234e-21	1.59875e-19	non-ARE
ENST00000403106.3	FGA	166.127	1.95169	0.205572	9.49398	2.22376e-21	1.62685e-19	non-ARE
ENST00000351718.4	NRCAM	1295.83	1.0025	0.105676	9.48656	2.38795e-21	1.74458e-19	non-ARE
ENST00000405289.1	EHBP1	238.568	-0.590922	0.0623267	-9.48103	2.51776e-21	1.83689e-19	non-ARE
ENST00000276646.9	SYBU	11.5049	3.50113	0.369437	9.47693	2.61885e-21	1.90803e-19	non-ARE
ENST00000381298.2	IL6ST	1318.78	0.981149	0.103534	9.47654	2.62846e-21	1.91242e-19	1
ENST00000319080.7	MLXIP	531.516	0.605145	0.0639438	9.46371	2.97215e-21	2.15953e-19	non-ARE
ENST00000228682.2	GLI1	31.2413	-1.41436	0.149484	-9.46164	3.03151e-21	2.19966e-19	non-ARE
ENST00000408908.2	SYBU	11.8368	3.18509	0.336752	9.45827	3.13094e-21	2.26872e-19	non-ARE
ENST00000538698.1	MLXIP	180.831	0.689306	0.0729186	9.45309	3.2898e-21	2.37736e-19	non-ARE
ENST00000333677.6	ARHGEF37	63.5807	1.12944	0.119478	9.45312	3.2889e-21	2.37736e-19	2
ENST00000269159.3	IMPA2	149.669	1.06008	0.112185	9.44943	3.40696e-21	2.45869e-19	non-ARE
ENST00000409001.1	ITPRID2	159.221	-0.779645	0.0825137	-9.44867	3.43154e-21	2.47307e-19	non-ARE
ENST00000440951.1	ATP1A1	70.1716	1.32097	0.139958	9.43831	3.78836e-21	2.72654e-19	non-ARE
ENST00000361543.2	SGMS1	96.5549	1.04816	0.111201	9.42576	4.26985e-21	3.06893e-19	1
ENST00000377115.4	FOXA2	155.514	-0.885361	0.0939499	-9.42375	4.35244e-21	3.12408e-19	non-ARE
ENST00000461497.1	PLOD2	1022.46	-0.716399	0.0760415	-9.42116	4.46144e-21	3.19801e-19	1
ENST00000312665.5	ENTPD2	13.5068	2.57066	0.273008	9.41608	4.68264e-21	3.35205e-19	non-ARE
ENST00000274364.6	IQGAP2	127.934	0.968238	0.102907	9.40886	5.01528e-21	3.58535e-19	non-ARE
ENST00000317509.8	TLE3	41.1379	1.3342	0.141855	9.40539	5.18391e-21	3.70093e-19	non-ARE
ENST00000575841.1	BAIAP2	105.673	1.40929	0.149919	9.40033	5.43946e-21	3.87819e-19	non-ARE
ENST00000373823.3	GSN	54.8299	1.20714	0.128455	9.3974	5.59256e-21	3.98201e-19	non-ARE
ENST00000528647.1	SYBU	11.1206	3.62958	0.386658	9.38706	6.16979e-21	4.38714e-19	non-ARE
ENST00000486442.1	KLHL29	70.7595	1.36466	0.145394	9.38595	6.23526e-21	4.42779e-19	1
ENST00000509686.1	RBM24	34.2159	-1.38221	0.147267	-9.38573	6.24841e-21	4.43121e-19	non-ARE
ENST00000527011.1	VAV3	37.0636	-1.4535	0.154883	-9.3845	6.32175e-21	4.47726e-19	non-ARE
ENST00000264170.4	KYNU	827.569	-0.641825	0.0684052	-9.3827	6.43057e-21	4.54225e-19	2
ENST00000555815.1	ATP10A	321.233	0.925919	0.0986828	9.38278	6.42564e-21	4.54225e-19	non-ARE
ENST00000394353.2	GSN	52.7142	1.42249	0.151814	9.36997	7.25542e-21	5.1181e-19	non-ARE
ENST00000295400.6	TGFA	81.1656	-0.888693	0.0948567	-9.3688	7.33613e-21	5.16819e-19	1
ENST00000437420.1	CMKLR2	18.0106	6.18522	0.660269	9.36772	7.41146e-21	5.21436e-19	non-ARE
ENST00000234091.4	ID2	654.553	-0.853591	0.0911284	-9.3669	7.46949e-21	5.24826e-19	1
ENST00000529983.2	GALNT4	179.226	1.07071	0.114365	9.36217	7.81164e-21	5.48143e-19	1
ENST00000377122.4	NEBL	643.857	0.923372	0.098707	9.35467	8.38602e-21	5.87672e-19	non-ARE
ENST00000457889.1	CDC42EP3	34.7583	1.44534	0.154529	9.35322	8.50229e-21	5.95037e-19	non-ARE
ENST00000368357.3	NCOA7	182.186	-0.719311	0.0769304	-9.35015	8.75226e-21	6.11728e-19	1
ENST00000257549.4	SDS	94.2869	3.4104	0.364785	9.34905	8.8435e-21	6.17295e-19	non-ARE
ENST00000537888.1	PEX11B	124.328	0.820138	0.0877648	9.34473	9.21274e-21	6.42227e-19	non-ARE
ENST00000570262.1	CDH16	8.05252	6.48844	0.694668	9.34034	9.60221e-21	6.68502e-19	non-ARE
ENST00000285039.7	MYO5B	42.219	-1.40033	0.150022	-9.33415	1.01809e-20	7.07861e-19	1
ENST00000405015.3	EHBP1	257.159	-0.603267	0.0646539	-9.33071	1.05166e-20	7.30252e-19	non-ARE
ENST00000296122.6	PPP1CB	2354.26	0.636348	0.0682508	9.32367	1.12383e-20	7.79346e-19	1
ENST00000444837.2	MT1G	18.0167	2.90322	0.311509	9.31987	1.16482e-20	8.06724e-19	non-ARE
ENST00000359755.5	AKAP12	436.655	0.749959	0.0804884	9.31761	1.18995e-20	8.23059e-19	1
ENST00000262450.3	CHD5	15.4956	2.89989	0.311309	9.31515	1.21778e-20	8.41213e-19	2
ENST00000453190.2	LIFR	104.347	1.08196	0.116155	9.31477	1.22221e-20	8.4318e-19	1
ENST00000569550.1	ABHD2	25.6577	1.58663	0.170525	9.3044	1.34747e-20	9.28394e-19	1
ENST00000503974.1	PDLIM5	211.643	-0.731384	0.0786125	-9.30366	1.35695e-20	9.33721e-19	1
ENST00000533895.1	SYBU	11.0546	3.37487	0.362818	9.30183	1.38044e-20	9.48655e-19	non-ARE
ENST00000543331.1	PXN	76.4467	1.009	0.108558	9.29453	1.47859e-20	1.01479e-18	2
ENST00000594045.1	ZFP36	11.5657	3.10769	0.334639	9.2867	1.59139e-20	1.09081e-18	1
ENST00000545237.1	PIAS1	184.231	0.634146	0.0683171	9.28238	1.65732e-20	1.13454e-18	non-ARE
ENST00000373074.1	MEAF6	98.6231	0.917808	0.0990629	9.2649	1.95256e-20	1.33493e-18	1
ENST00000374694.1	FZD8	35.9629	-1.53716	0.165995	-9.26031	2.03834e-20	1.39179e-18	non-ARE
ENST00000266066.3	SFRP5	13.1275	3.56436	0.384931	9.25974	2.04939e-20	1.39755e-18	non-ARE
ENST00000369750.3	TPBG	185.085	-0.706179	0.0762906	-9.25643	2.11379e-20	1.43962e-18	1
ENST00000514140.1	FAM47E-STBD1	40.0852	1.27553	0.138079	9.2377	2.51861e-20	1.71314e-18	non-ARE
ENST00000605930.1	ITPR3	812.184	0.682388	0.0738883	9.2354	2.57326e-20	1.74808e-18	non-ARE
ENST00000413765.2	NRCAM	1258.65	1.02135	0.110686	9.22746	2.77137e-20	1.88026e-18	non-ARE
ENST00000434623.2	PALM2AKAP2	76.7115	1.39099	0.15091	9.21738	3.04435e-20	2.06284e-18	non-ARE
ENST00000297205.2	STEAP1	103.874	-0.946373	0.102697	-9.21518	3.10767e-20	2.10307e-18	non-ARE
ENST00000432087.1	HJURP	219.929	-0.785631	0.085274	-9.21302	3.17067e-20	2.14298e-18	non-ARE
ENST00000464747.1	NFE2L2	289.796	-0.620313	0.0673419	-9.2114	3.2191e-20	2.17295e-18	1
ENST00000560441.1	UACA	205.21	-0.683642	0.0742851	-9.20296	3.48229e-20	2.34764e-18	1
ENST00000408031.1	GRAMD4	36.7799	1.4699	0.159802	9.19822	3.63941e-20	2.45046e-18	1
ENST00000315792.3	TCIM	1100.51	-0.827914	0.0900514	-9.19379	3.79227e-20	2.55016e-18	non-ARE
ENST00000298622.4	JAKMIP3	53.1596	-1.14734	0.124857	-9.18918	3.95851e-20	2.65859e-18	non-ARE
ENST00000351554.3	CD59	530.784	0.759552	0.0826595	9.18893	3.96763e-20	2.66136e-18	non-ARE
ENST00000465010.1	B3GNT5	54.2155	1.1616	0.126459	9.18558	4.09306e-20	2.74204e-18	1
ENST00000422135.1	SYBU	10.8959	3.35169	0.364932	9.18442	4.13758e-20	2.76839e-18	non-ARE
ENST00000296214.5	MEAF6	116.133	0.919995	0.100178	9.18363	4.16814e-20	2.78534e-18	1
ENST00000433638.1	SYBU	10.5669	3.86115	0.420454	9.18328	4.18143e-20	2.79071e-18	non-ARE
ENST00000571688.1	LITAF	622.032	-0.472788	0.051492	-9.18177	4.24063e-20	2.82668e-18	non-ARE
ENST00000517880.1	CPEB4	63.6328	1.55625	0.169653	9.17314	4.59436e-20	3.05864e-18	2
ENST00000285605.6	MARVELD1	613.622	1.12189	0.122376	9.16759	4.83707e-20	3.2162e-18	non-ARE
ENST00000408889.3	SYBU	10.2752	3.51503	0.383483	9.16607	4.90593e-20	3.25386e-18	non-ARE
ENST00000264596.3	NEIL3	588.698	-1.21313	0.132349	-9.16612	4.90369e-20	3.25386e-18	non-ARE
ENST00000357544.3	ADGRG2	41.7908	1.90267	0.207673	9.16187	5.10067e-20	3.37882e-18	non-ARE
ENST00000374430.2	LPAR1	127.672	0.790064	0.0862498	9.16019	5.18053e-20	3.42745e-18	non-ARE
ENST00000370985.3	GADD45A	169.929	1.66944	0.182344	9.1554	5.41562e-20	3.57854e-18	non-ARE
ENST00000523855.1	ST3GAL1	10.7883	3.13515	0.342459	9.15483	5.44456e-20	3.59321e-18	1
ENST00000519811.1	DENND3	61.4031	0.968969	0.105845	9.15461	5.45569e-20	3.5961e-18	1
ENST00000263388.2	NOTCH3	352.796	0.899573	0.0982778	9.15336	5.51892e-20	3.63328e-18	1
ENST00000424248.1	DENND3	61.9809	0.996932	0.108984	9.14752	5.82576e-20	3.83054e-18	1
ENST00000268182.5	IQGAP1	4279.01	0.482372	0.052737	9.14675	5.8673e-20	3.8531e-18	1
ENST00000297979.5	AOPEP	219.054	-0.642322	0.0702297	-9.14602	5.90696e-20	3.87437e-18	non-ARE
ENST00000399799.2	ROCK1	1894.01	0.499336	0.0545982	9.14566	5.92654e-20	3.88243e-18	1
ENST00000445634.2	NRCAM	41.2139	1.27583	0.1396	9.1392	6.29165e-20	4.11655e-18	non-ARE
ENST00000547197.1	ITGA5	70.4851	2.37607	0.25999	9.13906	6.2997e-20	4.11676e-18	1
ENST00000431877.2	ITPRID2	162.206	-0.727549	0.0796192	-9.13787	6.36947e-20	4.15725e-18	non-ARE
ENST00000409592.3	DOCK10	450.218	-0.76527	0.0837789	-9.1344	6.57703e-20	4.28747e-18	1
ENST00000393045.2	PIAS3	170.124	0.672832	0.0736951	9.12994	6.85392e-20	4.4625e-18	non-ARE
ENST00000361972.4	SFMBT2	416.199	-0.711711	0.0779666	-9.12841	6.9512e-20	4.52031e-18	1
ENST00000576768.1	TBC1D16	217.432	0.77815	0.0852605	9.12673	7.05995e-20	4.58544e-18	1
ENST00000261489.2	TSC22D1	708.421	-0.502738	0.0551053	-9.12323	7.29163e-20	4.72492e-18	non-ARE
ENST00000523534.1	NRG1	43.9206	-1.197	0.131204	-9.12322	7.29244e-20	4.72492e-18	non-ARE
ENST00000361658.2	ULK2	150.282	0.775179	0.0850332	9.11618	7.78173e-20	5.03581e-18	non-ARE
ENST00000433647.1	VIPR1	13.5326	2.39262	0.262505	9.11455	7.89953e-20	5.10584e-18	non-ARE
ENST00000369501.2	CNR1	12.2327	2.62395	0.287893	9.11432	7.91677e-20	5.11078e-18	1
ENST00000249636.6	PIAS1	181.275	0.632745	0.0695442	9.09846	9.1625e-20	5.90782e-18	non-ARE
ENST00000259318.7	PALM2AKAP2	42.9618	1.34814	0.14842	9.0833	1.05333e-19	6.78349e-18	non-ARE
ENST00000338702.3	MAOA	49.5651	2.96956	0.32701	9.08093	1.07647e-19	6.92411e-18	1
ENST00000382395.3	CPEB2	113.465	-0.947367	0.10434	-9.07957	1.09003e-19	7.0029e-18	1
ENST00000545693.1	PARD3	130.722	-0.863749	0.0952583	-9.06745	1.2184e-19	7.81814e-18	non-ARE
ENST00000221307.8	CYP4F3	283.85	1.01744	0.112272	9.06231	1.27717e-19	8.1854e-18	non-ARE
ENST00000578921.1	RAB31	515.13	-0.824263	0.0909825	-9.05957	1.30963e-19	8.38334e-18	1
ENST00000414115.1	SHC1	38.4178	1.20785	0.133426	9.05258	1.39632e-19	8.92759e-18	1
ENST00000446070.2	SYBU	10.9261	3.00272	0.331914	9.04668	1.47381e-19	9.4117e-18	non-ARE
ENST00000313608.8	MRPS23	2207.74	0.673038	0.0744092	9.04508	1.4955e-19	9.53881e-18	non-ARE
ENST00000552895.1	NAV3	17.258	-2.00066	0.221207	-9.04431	1.50614e-19	9.59514e-18	1
ENST00000393470.1	CAV1	154.864	0.742721	0.0821506	9.04097	1.55282e-19	9.88069e-18	non-ARE
ENST00000399066.3	SYBU	11.3606	2.76848	0.306241	9.04019	1.56402e-19	9.94009e-18	non-ARE
ENST00000599192.1	ANGPTL4	11.1174	4.61657	0.51151	9.02538	1.79076e-19	1.13676e-17	non-ARE
ENST00000328089.6	SPSB1	157.183	0.797053	0.0883218	9.02442	1.8065e-19	1.14539e-17	non-ARE
ENST00000440480.2	CDKN1C	14.3687	5.86641	0.650225	9.02211	1.84497e-19	1.16839e-17	non-ARE
ENST00000388820.4	ADAMTS7	59.7671	1.58283	0.175589	9.01439	1.97962e-19	1.25217e-17	non-ARE
ENST00000350796.3	CYTH3	346.065	0.545808	0.0605535	9.01365	1.99309e-19	1.2592e-17	non-ARE
ENST00000313407.6	CDKN1C	13.917	5.83296	0.64724	9.01205	2.02236e-19	1.27617e-17	non-ARE
ENST00000379979.4	GLRX	219.374	0.678717	0.0753144	9.01178	2.02737e-19	1.27782e-17	non-ARE
ENST00000331238.6	RTN4RL1	50.2231	2.31998	0.257557	9.00766	2.10502e-19	1.32519e-17	non-ARE
ENST00000519924.1	ST3GAL1	11.7069	2.66901	0.296534	9.00069	2.24301e-19	1.41039e-17	1
ENST00000370238.3	GCLM	2425.81	-0.860544	0.0956121	-9.00037	2.24959e-19	1.41286e-17	1
ENST00000542639.1	MAOA	17.5688	2.77178	0.308205	8.99328	2.39951e-19	1.50525e-17	1
ENST00000305631.5	DEGS2	19.9957	2.08301	0.231643	8.99236	2.41979e-19	1.51618e-17	non-ARE
ENST00000374316.5	ITPR3	814.933	0.691075	0.0768855	8.98836	2.50939e-19	1.57048e-17	non-ARE
ENST00000282903.5	PLOD2	1348.86	-0.693806	0.077198	-8.98735	2.53252e-19	1.58309e-17	1
ENST00000228916.2	SCNN1A	45.738	2.26808	0.252519	8.9818	2.66374e-19	1.66122e-17	non-ARE
ENST00000452648.3	FAM222B	28.0196	1.49032	0.165925	8.98188	2.66183e-19	1.66122e-17	non-ARE
ENST00000373935.3	IPMK	316.476	0.899615	0.100334	8.96624	3.06801e-19	1.9111e-17	non-ARE
ENST00000424158.2	SYBU	10.2057	3.33863	0.372398	8.96522	3.09675e-19	1.92675e-17	non-ARE
ENST00000438447.1	PDZD2	12.0836	2.90142	0.323913	8.95742	3.32377e-19	2.06558e-17	non-ARE
ENST00000233712.1	EVA1A	29.1043	-1.42353	0.159052	-8.9501	3.55158e-19	2.20459e-17	non-ARE
ENST00000286201.1	FZD7	132.885	-0.850019	0.0950123	-8.94641	3.67243e-19	2.27695e-17	1
ENST00000396301.3	EMP1	20.4929	2.51975	0.281923	8.93772	3.97268e-19	2.46024e-17	1
ENST00000523634.1	ST3GAL1	13.8992	2.43086	0.272085	8.93422	4.10076e-19	2.53661e-17	1
ENST00000262031.5	RBMS2	230.826	-0.608193	0.068162	-8.92276	4.54802e-19	2.81001e-17	non-ARE
ENST00000528642.1	TUT4	160.456	0.786505	0.0882572	8.91151	5.03415e-19	3.10677e-17	1
ENST00000233072.5	CPS1	520.537	0.685968	0.0770974	8.89742	5.71614e-19	3.52356e-17	non-ARE
ENST00000295417.3	FZD5	216.81	-0.691997	0.0778594	-8.88777	6.23461e-19	3.83872e-17	1
ENST00000556572.1	NID2	40.1474	1.37439	0.154815	8.87767	6.8275e-19	4.19891e-17	1
ENST00000234111.4	ODC1	1243.78	0.453894	0.0511371	8.87602	6.92952e-19	4.25674e-17	non-ARE
ENST00000342754.5	NEXN	42.1423	1.36134	0.153397	8.87461	7.01814e-19	4.30621e-17	non-ARE
ENST00000403681.2	HMGA2	493.38	0.625386	0.0704986	8.8709	7.25594e-19	4.447e-17	1
ENST00000360060.3	PLOD2	1298.55	-0.714879	0.0806292	-8.86625	7.56498e-19	4.63107e-17	1
ENST00000453643.1	PACSIN2	30.0895	1.43681	0.162153	8.86084	7.94151e-19	4.85599e-17	non-ARE
ENST00000556811.1	DIO2	11.6833	-2.7273	0.307953	-8.85623	8.27678e-19	5.04941e-17	1
ENST00000484888.1	CEP70	74.7133	1.63967	0.185142	8.85626	8.27474e-19	5.04941e-17	non-ARE
ENST00000357681.5	ATP2B4	130.955	1.00703	0.113733	8.85438	8.41533e-19	5.12805e-17	non-ARE
ENST00000423436.1	NBEAL2	21.0946	1.90123	0.214842	8.84945	8.79501e-19	5.3533e-17	non-ARE
ENST00000369774.4	SH3PXD2A	26.2249	-1.47159	0.166456	-8.84068	9.51398e-19	5.78431e-17	1
ENST00000537971.1	TSPAN9	99.9768	0.936796	0.105981	8.83928	9.63348e-19	5.85028e-17	non-ARE
ENST00000282728.5	HHEX	366.447	-0.939436	0.106339	-8.83436	1.00674e-18	6.10683e-17	non-ARE
ENST00000405333.1	ODC1	1095.29	0.454201	0.0514333	8.83089	1.03846e-18	6.29206e-17	non-ARE
ENST00000262719.5	PHLPP1	207.364	0.680914	0.0771324	8.82787	1.06693e-18	6.45721e-17	non-ARE
ENST00000521746.1	PLEKHA2	177.132	0.795762	0.0902223	8.82001	1.14449e-18	6.91091e-17	non-ARE
ENST00000405005.3	NRG1	43.7928	-1.1001	0.124727	-8.82006	1.14395e-18	6.91091e-17	non-ARE
ENST00000415943.2	BTBD11	25.796	1.55541	0.176405	8.81732	1.17237e-18	7.07124e-17	non-ARE
ENST00000216445.3	CCDC198	47.586	-1.54064	0.174738	-8.81687	1.17707e-18	7.09155e-17	non-ARE
ENST00000315571.5	LDLRAD3	287.636	0.837943	0.09507	8.81396	1.20799e-18	7.26962e-17	non-ARE
ENST00000409970.1	GSDME	288.595	0.941258	0.106796	8.81361	1.2118e-18	7.28434e-17	non-ARE
ENST00000415002.2	CD59	496.175	0.813214	0.0922942	8.8111	1.23918e-18	7.44055e-17	non-ARE
ENST00000522476.1	NDRG1	20.6509	1.73093	0.196696	8.79999	1.36824e-18	8.20619e-17	non-ARE
ENST00000372991.4	CCND3	93.4637	-0.825814	0.0939975	-8.78549	1.55691e-18	9.32729e-17	1
ENST00000518068.1	ASPH	2514.39	-0.596362	0.0679096	-8.78169	1.61034e-18	9.63654e-17	1
ENST00000511642.1	CCND3	86.2775	-0.88908	0.101259	-8.78026	1.63097e-18	9.74904e-17	1
ENST00000601886.1	ANGPTL4	10.7498	4.23963	0.483034	8.77708	1.67766e-18	1.00169e-16	non-ARE
ENST00000545652.1	GSN	41.9716	1.5213	0.173355	8.77565	1.69921e-18	1.01342e-16	non-ARE
ENST00000535040.1	TPBG	174.044	-0.800059	0.0912813	-8.76477	1.87157e-18	1.11496e-16	1
ENST00000456473.1	CAV1	134.398	0.861753	0.0984167	8.75617	2.01991e-18	1.20199e-16	non-ARE
ENST00000362074.6	NOTCH2NLA	42.7535	1.13274	0.129396	8.75402	2.05894e-18	1.22385e-16	non-ARE
ENST00000517903.1	ASPH	1905.16	-0.584289	0.0667971	-8.74722	2.18676e-18	1.29838e-16	1
ENST00000372988.4	CCND3	88.6401	-0.853764	0.097633	-8.74462	2.23761e-18	1.32709e-16	1
ENST00000518206.1	NRG1	60.6284	-0.948252	0.108504	-8.7393	2.34559e-18	1.38959e-16	non-ARE
ENST00000422447.3	LDHA	3774.69	0.388801	0.0445183	8.73351	2.46884e-18	1.46098e-16	1
ENST00000373808.2	GSN	53.3108	1.41777	0.162446	8.72762	2.60085e-18	1.53739e-16	non-ARE
ENST00000165698.5	REEP1	20.6127	1.86235	0.213423	8.7261	2.63616e-18	1.55653e-16	non-ARE
ENST00000396966.2	SCNN1A	25.9436	2.15724	0.24727	8.72424	2.67971e-18	1.58049e-16	non-ARE
ENST00000231004.4	LOX	52.6202	1.71174	0.196256	8.72195	2.73455e-18	1.61106e-16	1
ENST00000565796.1	CDH16	9.0925	6.0557	0.69434	8.72153	2.74473e-18	1.61527e-16	non-ARE
ENST00000394329.3	FAT4	68.7423	1.27252	0.145907	8.7214	2.74793e-18	1.61536e-16	2
ENST00000526049.1	SELENOS	376.211	0.657375	0.0754071	8.71769	2.83946e-18	1.66733e-16	non-ARE
ENST00000421177.2	NSG1	13.0941	3.06725	0.352388	8.70419	3.19849e-18	1.87608e-16	non-ARE
ENST00000415928.1	SLC22A5	30.6901	1.41832	0.162965	8.70323	3.22577e-18	1.89e-16	non-ARE
ENST00000320033.4	ARL4D	155.492	0.834086	0.0958434	8.70259	3.24394e-18	1.89856e-16	non-ARE
ENST00000300571.2	GPRC5B	122.013	0.722046	0.0830018	8.69916	3.34347e-18	1.95457e-16	1
ENST00000369499.2	CNR1	12.2529	2.41683	0.277827	8.69904	3.34698e-18	1.95457e-16	1
ENST00000419307.1	GSDME	300.306	0.942011	0.108304	8.69781	3.38347e-18	1.97372e-16	non-ARE
ENST00000528331.1	SYBU	10.3347	3.2511	0.37382	8.69698	3.40841e-18	1.98609e-16	non-ARE
ENST00000263026.5	EEF2K	502.798	0.513005	0.0590284	8.69081	3.59855e-18	2.09459e-16	1
ENST00000548729.1	POC1B-GALNT4	170.095	0.966686	0.11131	8.68467	3.79857e-18	2.20861e-16	non-ARE
ENST00000367255.5	SYNE1	70.5161	-1.04372	0.120328	-8.67398	4.17261e-18	2.42343e-16	non-ARE
ENST00000376055.4	BCL2L1	245.072	0.655015	0.0756727	8.65589	4.89097e-18	2.83756e-16	non-ARE
ENST00000395872.1	PTHLH	24.5707	-1.80502	0.208534	-8.65575	4.8968e-18	2.83785e-16	1
ENST00000316218.7	PDIA5	175.429	0.735141	0.0849688	8.65189	5.06537e-18	2.93235e-16	non-ARE
ENST00000227638.3	PANX1	111.682	0.82768	0.0956916	8.64946	5.17459e-18	2.99233e-16	non-ARE
ENST00000533065.1	SYBU	10.1973	3.33201	0.385246	8.64905	5.19316e-18	2.99981e-16	non-ARE
ENST00000397532.3	SLC7A7	85.3838	1.02483	0.118509	8.64765	5.25715e-18	3.03348e-16	1
ENST00000553878.1	CKB	31.3921	2.59593	0.300202	8.64728	5.27427e-18	3.04007e-16	non-ARE
ENST00000397958.1	NSG1	11.7869	5.85167	0.676807	8.646	5.3337e-18	3.071e-16	non-ARE
ENST00000538364.1	EMP1	18.828	2.33088	0.269676	8.64324	5.46394e-18	3.14259e-16	1
ENST00000319332.5	P3H2	951.159	0.89252	0.103361	8.63496	5.87452e-18	3.37509e-16	2
ENST00000591058.1	CYP4F3	67.5544	1.02464	0.118676	8.63393	5.92767e-18	3.40196e-16	non-ARE
ENST00000330688.4	RARB	321.834	0.586867	0.0679791	8.63305	5.97351e-18	3.42457e-16	1
ENST00000296641.4	F2RL2	47.0952	-1.25081	0.144899	-8.6323	6.01282e-18	3.44341e-16	non-ARE
ENST00000341846.5	TRIM29	13.6252	3.12315	0.361818	8.63184	6.03737e-18	3.45375e-16	non-ARE
ENST00000313285.8	TRIP10	95.3959	0.921213	0.106899	8.61764	6.83489e-18	3.90579e-16	non-ARE
ENST00000382401.3	CPEB2	109.369	-0.966242	0.112159	-8.61494	6.99793e-18	3.99467e-16	1
ENST00000367075.3	EZR	1880.29	0.404012	0.0469307	8.60869	7.39015e-18	4.21405e-16	non-ARE
ENST00000395366.2	PPP1CB	2515	0.600189	0.0697288	8.60748	7.46816e-18	4.25398e-16	1
ENST00000342947.3	GSDME	372.061	0.927337	0.107806	8.60191	7.84004e-18	4.46103e-16	non-ARE
ENST00000357157.6	MCU	148.092	-0.743106	0.0865074	-8.59009	8.69042e-18	4.93963e-16	non-ARE
ENST00000342505.4	JAK1	6908.18	0.684584	0.0797744	8.58149	9.36519e-18	5.31749e-16	non-ARE
ENST00000552573.2	TGFBR1	31.9067	1.30808	0.152447	8.58058	9.44e-18	5.35426e-16	non-ARE
ENST00000427335.2	P3H2	929.914	0.883111	0.102965	8.57678	9.75692e-18	5.52813e-16	2
ENST00000584985.1	THRA	61.151	1.26016	0.146977	8.57391	1.00032e-17	5.66163e-16	non-ARE
ENST00000260526.6	ARHGAP29	661.191	-0.651184	0.0759607	-8.57264	1.01141e-17	5.71832e-16	non-ARE
ENST00000578318.1	ITGB4	16.3737	2.14746	0.250591	8.56957	1.0387e-17	5.86641e-16	non-ARE
ENST00000438100.2	MAP7	83.4919	-1.25206	0.146258	-8.56066	1.12225e-17	6.33157e-16	1
ENST00000381278.3	A4GALT	24.524	1.54986	0.1812	8.55328	1.19641e-17	6.74284e-16	non-ARE
ENST00000532525.1	ARRB1	10.3566	2.99157	0.349855	8.55088	1.22151e-17	6.87697e-16	non-ARE
ENST00000317827.4	TACC1	266.266	0.680566	0.079612	8.54853	1.24662e-17	7.01094e-16	non-ARE
ENST00000276520.8	TACC1	249.392	0.694569	0.0812715	8.54628	1.27119e-17	7.14159e-16	non-ARE
ENST00000227507.2	CCND1	2397.33	0.511687	0.0598915	8.54357	1.30143e-17	7.30375e-16	1
ENST00000295736.5	SLC4A7	294.626	-0.904076	0.105941	-8.53376	1.41667e-17	7.94216e-16	2
ENST00000430553.2	LDHA	2524.85	0.36447	0.0427127	8.53306	1.42529e-17	7.98209e-16	1
ENST00000501493.2	UGDH	1665.38	-0.661978	0.0776834	-8.52148	1.57523e-17	8.81253e-16	non-ARE
ENST00000269218.6	GREB1L	15.667	2.20136	0.258535	8.51473	1.66983e-17	9.33196e-16	non-ARE
ENST00000358883.4	LPAR1	111.302	0.760857	0.0894034	8.51038	1.7336e-17	9.67819e-16	non-ARE
ENST00000449733.1	GSN	49.1572	1.34376	0.158024	8.50352	1.83929e-17	1.02575e-15	non-ARE
ENST00000543768.1	SCNN1A	18.3944	2.55818	0.300949	8.5004	1.88945e-17	1.05262e-15	non-ARE
ENST00000431267.2	EMP1	26.1433	2.23121	0.262619	8.49601	1.96224e-17	1.09203e-15	1
ENST00000528467.1	GLI1	27.021	-1.38792	0.163521	-8.48772	2.10736e-17	1.17157e-15	non-ARE
ENST00000245907.6	C3	1027.08	1.73884	0.204923	8.48531	2.15148e-17	1.1948e-15	non-ARE
ENST00000354675.6	AKAP12	440.764	0.72641	0.0856092	8.48519	2.15365e-17	1.1948e-15	1
ENST00000409931.3	TBC1D2B	200.686	0.532358	0.0627749	8.48044	2.2435e-17	1.24336e-15	non-ARE
ENST00000356606.4	ADGRG2	42.3905	1.61411	0.190357	8.47937	2.26419e-17	1.25352e-15	non-ARE
ENST00000537866.1	RSPRY1	371.243	0.673442	0.0794483	8.47648	2.32108e-17	1.28368e-15	non-ARE
ENST00000506179.1	UGDH	1823.43	-0.6491	0.076625	-8.47113	2.43026e-17	1.34267e-15	non-ARE
ENST00000568632.1	CDH16	9.93259	5.88525	0.694912	8.46906	2.47382e-17	1.36532e-15	non-ARE
ENST00000372904.3	TTPAL	314.807	0.574097	0.0678436	8.46207	2.62682e-17	1.44826e-15	non-ARE
ENST00000322954.6	UACA	264.627	-0.596469	0.0704913	-8.4616	2.63738e-17	1.45258e-15	1
ENST00000413364.2	LITAF	598.979	-0.444697	0.0525573	-8.46119	2.64666e-17	1.45618e-15	non-ARE
ENST00000369306.3	PEX11B	130.073	0.799621	0.0945585	8.45636	2.75843e-17	1.51455e-15	non-ARE
ENST00000370647.4	HOGA1	26.0496	1.52656	0.180521	8.45638	2.75808e-17	1.51455e-15	non-ARE
ENST00000342112.5	TBC1D2	25.8791	1.48826	0.176004	8.45583	2.771e-17	1.51921e-15	non-ARE
ENST00000396065.1	GCNT3	323.914	-0.666815	0.0788592	-8.45577	2.77262e-17	1.51921e-15	1
ENST00000423061.1	SYNE1	68.6809	-1.09344	0.129356	-8.45293	2.84093e-17	1.55504e-15	non-ARE
ENST00000435060.1	SNX8	26.1919	1.59189	0.188516	8.44436	3.05713e-17	1.67166e-15	non-ARE
ENST00000514182.1	CSRNP1	121.952	0.907901	0.107521	8.44393	3.06847e-17	1.67614e-15	non-ARE
ENST00000441339.2	MYEOV	191.271	1.15365	0.136744	8.43657	3.26795e-17	1.78327e-15	non-ARE
ENST00000560738.1	IQGAP1	1126.22	0.498617	0.0591122	8.43509	3.30939e-17	1.80404e-15	1
ENST00000395148.2	CFLAR	237.743	0.622391	0.0737914	8.43447	3.32718e-17	1.81188e-15	2
ENST00000409647.1	LONRF2	47.157	-1.28248	0.152143	-8.42943	3.47351e-17	1.88964e-15	1
ENST00000324361.5	FBXL16	18.4797	1.97231	0.234181	8.42216	3.69598e-17	2.00861e-15	non-ARE
ENST00000419308.2	FOXA2	160.415	-0.833801	0.0990122	-8.42119	3.72684e-17	2.02249e-15	non-ARE
ENST00000395954.3	CYP24A1	1197.91	-1.65755	0.196832	-8.42112	3.72911e-17	2.02249e-15	non-ARE
ENST00000393765.2	B4GALT4	211.384	-0.615844	0.0731432	-8.4197	3.77458e-17	2.04507e-15	non-ARE
ENST00000361434.3	ADGRL1	81.5762	1.82486	0.216823	8.41638	3.88287e-17	2.1016e-15	non-ARE
ENST00000337147.7	EZR	1899.96	0.385831	0.0458907	8.40762	4.1843e-17	2.26245e-15	non-ARE
ENST00000422605.2	AMOTL2	200.318	0.658428	0.0783907	8.39931	4.49119e-17	2.42593e-15	non-ARE
ENST00000414200.2	CCND3	77.7527	-0.819011	0.0975191	-8.39847	4.52329e-17	2.44079e-15	1
ENST00000314728.5	EPN2	138.283	0.686126	0.0817045	8.39765	4.55504e-17	2.45544e-15	1
ENST00000354371.2	COPS8	596.968	0.748543	0.0891999	8.39175	4.78979e-17	2.57937e-15	2
ENST00000381989.3	PARP4	1426.05	0.359031	0.0427858	8.39136	4.80562e-17	2.58528e-15	non-ARE
ENST00000535845.1	REEP1	19.0841	1.65014	0.196679	8.39004	4.85986e-17	2.61182e-15	non-ARE
ENST00000340581.3	ADGRG2	34.9706	1.74267	0.207755	8.38813	4.9395e-17	2.65194e-15	non-ARE
ENST00000376588.3	PSAT1	2008.76	-0.368005	0.0439028	-8.38226	5.19198e-17	2.78469e-15	non-ARE
ENST00000424526.1	GREB1L	18.8931	1.92905	0.230344	8.37464	5.53938e-17	2.96802e-15	non-ARE
ENST00000339430.5	LITAF	605.66	-0.446534	0.0533287	-8.37324	5.60548e-17	3.00042e-15	non-ARE
ENST00000513882.1	MYO10	349.08	-1.05274	0.125816	-8.36734	5.89352e-17	3.15144e-15	non-ARE
ENST00000356457.5	ASPH	2623.27	-0.570063	0.0681755	-8.3617	6.18196e-17	3.30235e-15	1
ENST00000356135.5	CHKA	78.9234	0.830061	0.0993204	8.35741	6.4109e-17	3.42122e-15	non-ARE
ENST00000259727.4	GMPR	9.34763	3.36469	0.40273	8.35469	6.56069e-17	3.49766e-15	non-ARE
ENST00000394055.3	CDH16	8.99529	5.74727	0.688195	8.35123	6.75556e-17	3.59795e-15	non-ARE
ENST00000379869.3	ADGRG2	44.4148	1.47344	0.176582	8.34424	7.16722e-17	3.81337e-15	non-ARE
ENST00000307365.3	DDIT4	1106.46	1.01455	0.121616	8.34226	7.28849e-17	3.87403e-15	non-ARE
ENST00000245817.3	TNFSF9	29.3617	-1.41221	0.169373	-8.33785	7.56509e-17	4.01704e-15	1
ENST00000513555.1	NSG1	11.2367	5.49049	0.658548	8.33726	7.603e-17	4.03315e-15	non-ARE
ENST00000262305.4	RAB11FIP3	63.3099	1.00673	0.120765	8.3363	7.66506e-17	4.06202e-15	non-ARE
ENST00000212355.4	TGFBR3	112.975	0.965808	0.115858	8.33614	7.67563e-17	4.06358e-15	1
ENST00000541944.1	PHKA1	231.211	0.549258	0.0659063	8.33393	7.82038e-17	4.1361e-15	non-ARE
ENST00000329654.4	PDE4B	105.081	-0.805529	0.0966696	-8.3328	7.89541e-17	4.17164e-15	1
ENST00000457734.2	PLS1	200.172	-0.731183	0.0877898	-8.32879	8.16734e-17	4.31104e-15	1
ENST00000299752.4	CDH16	9.6468	5.85972	0.703838	8.32538	8.40564e-17	4.43243e-15	non-ARE
ENST00000403059.4	PVR	287.421	0.714373	0.0858131	8.32476	8.45028e-17	4.45157e-15	non-ARE
ENST00000358506.2	PPP1CB	2519.9	0.620386	0.0745779	8.31863	8.89861e-17	4.68311e-15	1
ENST00000395850.3	CD59	693.216	0.807158	0.0970462	8.31725	9.00249e-17	4.73311e-15	non-ARE
ENST00000357991.3	ADGRG2	46.6498	1.61144	0.193862	8.31229	9.38732e-17	4.93056e-15	non-ARE
ENST00000357277.3	REPS2	14.6172	1.96905	0.236925	8.31087	9.50029e-17	4.98499e-15	2
ENST00000505695.1	MYO10	212.637	-0.990428	0.119355	-8.29818	1.05722e-16	5.54199e-15	non-ARE
ENST00000360718.5	SQSTM1	523.539	-1.01886	0.122893	-8.2906	1.12674e-16	5.90059e-15	non-ARE
ENST00000280612.5	SLC7A11	3861.21	-1.67922	0.202589	-8.28878	1.14417e-16	5.98598e-15	2
ENST00000458508.2	PLEKHG2	85.1896	0.898595	0.108431	8.28724	1.15906e-16	6.05794e-15	non-ARE
ENST00000333209.4	GPRIN3	140.481	-1.04361	0.125989	-8.28331	1.19794e-16	6.25499e-15	1
ENST00000397621.1	FBXL16	19.0834	1.83735	0.221961	8.27781	1.25466e-16	6.54474e-15	non-ARE
ENST00000556856.1	FLVCR2	15.2139	1.97085	0.238099	8.27743	1.25858e-16	6.55878e-15	non-ARE
ENST00000341360.2	ATP2B4	57.2902	1.11676	0.134984	8.27331	1.30287e-16	6.78294e-15	non-ARE
ENST00000252818.3	JUND	105.695	-0.864605	0.104633	-8.26325	1.41761e-16	7.37309e-15	non-ARE
ENST00000354791.3	ADGRG2	44.2949	1.54067	0.186552	8.25868	1.47297e-16	7.65356e-15	non-ARE
ENST00000295924.7	TIPARP	169.073	1.51794	0.18389	8.25461	1.52405e-16	7.91124e-15	3
ENST00000438495.1	NCOA7	141.393	-0.842839	0.1022	-8.24698	1.6245e-16	8.42448e-15	1
ENST00000520407.1	NRG1	68.8196	-0.867107	0.105182	-8.24385	1.66754e-16	8.63925e-15	non-ARE
ENST00000465261.2	LMO7	96.3936	0.905072	0.10979	8.24369	1.66982e-16	8.64267e-15	1
ENST00000548411.1	BICD1	125.072	-0.769938	0.0934786	-8.23652	1.77291e-16	9.1673e-15	2
ENST00000586751.1	LAMA3	59.7247	1.00984	0.122615	8.23581	1.78341e-16	9.21267e-15	1
ENST00000417257.1	FRMD5	27.556	-1.42552	0.173213	-8.22983	1.87484e-16	9.67561e-15	1
ENST00000469044.1	ARMC8	165.959	0.754739	0.0917426	8.2267	1.9244e-16	9.92173e-15	non-ARE
ENST00000320717.3	GLS	1426.53	-0.567051	0.0689384	-8.22548	1.94406e-16	1.00134e-14	non-ARE
ENST00000243583.6	COQ8B	82.5398	0.86091	0.104676	8.22452	1.95973e-16	1.00817e-14	non-ARE
ENST00000491704.1	ARMC8	62.0203	0.85359	0.103787	8.22444	1.9611e-16	1.00817e-14	non-ARE
ENST00000428746.2	RAI14	527.172	-0.566243	0.0688713	-8.22175	2.00555e-16	1.03002e-14	non-ARE
ENST00000541806.1	CLDN2	122.554	-1.28797	0.156657	-8.22161	2.00786e-16	1.03022e-14	non-ARE
ENST00000518448.1	FAM83A	16.944	2.28253	0.277927	8.21267	2.16321e-16	1.10886e-14	non-ARE
ENST00000357736.4	MAFG	512.804	-0.63803	0.0776967	-8.2118	2.17901e-16	1.11588e-14	1
ENST00000609923.1	SLC25A16	175.603	1.03011	0.125452	8.2112	2.18981e-16	1.12034e-14	1
ENST00000402738.1	HERC3	140.336	1.09714	0.13363	8.21028	2.20681e-16	1.12795e-14	1
ENST00000316423.6	UGDH	1877.55	-0.636338	0.0775329	-8.20733	2.26164e-16	1.15487e-14	non-ARE
ENST00000306378.6	BPTF	348.288	0.57854	0.0705227	8.20361	2.33281e-16	1.19007e-14	2
ENST00000302068.4	FGB	128.925	1.23635	0.150724	8.20279	2.34875e-16	1.19705e-14	2
ENST00000254322.2	DNAJB1	1745.91	0.526118	0.0642182	8.19266	2.55512e-16	1.30099e-14	non-ARE
ENST00000312988.7	TUBA3E	7.91763	5.88334	0.718298	8.19067	2.59785e-16	1.32148e-14	non-ARE
ENST00000433139.2	NSG1	10.1367	5.07555	0.620035	8.18591	2.70251e-16	1.3734e-14	non-ARE
ENST00000395955.3	CYP24A1	2589.32	-1.62646	0.198701	-8.18548	2.7123e-16	1.37707e-14	non-ARE
ENST00000518564.1	PPP2CB	124.635	0.893001	0.109111	8.1843	2.73882e-16	1.38921e-14	non-ARE
ENST00000545260.1	PARD3	124.888	-0.901343	0.11014	-8.18362	2.75448e-16	1.39582e-14	non-ARE
ENST00000245457.5	PTGER2	26.4357	1.36561	0.167101	8.17241	3.02293e-16	1.5304e-14	1
ENST00000434342.1	SEMA3F	35.7247	1.21037	0.148221	8.16599	3.18818e-16	1.61253e-14	non-ARE
ENST00000249883.5	AMOTL2	205.705	0.649396	0.0795691	8.16141	3.31139e-16	1.67326e-14	non-ARE
ENST00000428084.1	DOCK4	260.38	1.02495	0.125612	8.15962	3.36091e-16	1.69667e-14	non-ARE
ENST00000285850.7	SLC7A7	84.618	1.05686	0.129595	8.15513	3.48816e-16	1.75924e-14	1
ENST00000280562.5	PITPNM2	87.2005	0.898536	0.110195	8.15404	3.51967e-16	1.77178e-14	non-ARE
ENST00000514406.2	CALB1	22.7262	1.72073	0.211027	8.15406	3.51896e-16	1.77178e-14	non-ARE
ENST00000424843.2	LRP12	208.048	-0.598686	0.0734336	-8.15276	3.55717e-16	1.78896e-14	1
ENST00000470080.1	TM4SF18	131.686	-1.0219	0.125396	-8.14936	3.65843e-16	1.83815e-14	1
ENST00000262585.2	DENND3	61.8953	1.14177	0.140198	8.14397	3.82516e-16	1.92012e-14	1
ENST00000409136.1	ITPRID2	121.683	-0.686117	0.0842829	-8.14064	3.9319e-16	1.97184e-14	non-ARE
ENST00000222543.5	TFPI2	559.751	-0.570406	0.070095	-8.13761	4.03165e-16	2.01996e-14	non-ARE
ENST00000336292.6	SYNM	291.458	-0.603956	0.0742377	-8.13544	4.10437e-16	2.05446e-14	non-ARE
ENST00000336032.3	PNRC1	175.785	1.15892	0.142529	8.13114	4.25262e-16	2.12667e-14	non-ARE
ENST00000367815.4	ATP1B1	523.521	-0.445198	0.0548056	-8.12322	4.53965e-16	2.26808e-14	1
ENST00000301178.4	AXL	1200.33	-0.588268	0.0724522	-8.1194	4.68513e-16	2.33857e-14	non-ARE
ENST00000396087.3	NAV2	18.7036	1.83081	0.225492	8.11918	4.6935e-16	2.34055e-14	non-ARE
ENST00000216862.3	CYP24A1	6588.3	-1.61084	0.198442	-8.11745	4.76079e-16	2.37189e-14	non-ARE
ENST00000376956.3	ZFAND5	52.7016	0.973949	0.119997	8.11642	4.8015e-16	2.38993e-14	1
ENST00000445943.1	DOCK4	110.3	1.10147	0.135719	8.11579	4.82636e-16	2.40006e-14	non-ARE
ENST00000355610.4	MORC4	762.889	-1.11972	0.137977	-8.11526	4.84755e-16	2.40835e-14	non-ARE
ENST00000424337.2	GTF2IRD1	60.4733	0.940798	0.115994	8.11072	5.03189e-16	2.49761e-14	non-ARE
ENST00000522362.2	PNMA2	367.369	-0.54479	0.0671734	-8.1102	5.05354e-16	2.50602e-14	non-ARE
ENST00000442134.1	CMKLR2	9.78679	5.57844	0.688156	8.10635	5.21626e-16	2.5843e-14	non-ARE
ENST00000423207.2	PDE4B	150.074	-0.763165	0.0942889	-8.0939	5.77819e-16	2.86004e-14	1
ENST00000401850.1	A4GALT	29.2621	1.36008	0.168063	8.0927	5.83572e-16	2.88584e-14	non-ARE
ENST00000416464.2	TRIM16	381.947	-0.484051	0.0598236	-8.09131	5.90281e-16	2.91631e-14	non-ARE
ENST00000378450.3	DCDC2	203.706	-0.941003	0.116399	-8.08431	6.2519e-16	3.08591e-14	1
ENST00000439724.3	SMAD3	75.5137	-0.927285	0.114752	-8.08076	6.43665e-16	3.17416e-14	non-ARE
ENST00000403491.3	NFIA	630.61	0.607267	0.0751685	8.07874	6.54373e-16	3.22398e-14	non-ARE
ENST00000355946.2	SH3PXD2A	27.0301	-1.27941	0.158414	-8.07639	6.67096e-16	3.28363e-14	1
ENST00000306052.6	LRP8	178.062	-0.805984	0.099828	-8.07373	6.8183e-16	3.35306e-14	1
ENST00000475668.2	MGAM	22.7806	1.48517	0.184027	8.07039	7.00741e-16	3.44288e-14	1
ENST00000371269.3	DHCR24	366.73	1.14492	0.141891	8.06903	7.0857e-16	3.47813e-14	non-ARE
ENST00000042931.1	BEST2	4.47706	5.65254	0.700582	8.06835	7.1252e-16	3.4943e-14	non-ARE
ENST00000375398.2	SVIL	135.244	0.688886	0.0853874	8.06778	7.15886e-16	3.50758e-14	1
ENST00000288235.4	MYO1E	2687.67	0.337006	0.0418043	8.0615	7.53644e-16	3.68919e-14	2
ENST00000394466.2	NR3C1	169.921	-0.577219	0.0716186	-8.05963	7.65285e-16	3.74273e-14	1
ENST00000284073.2	MSI2	1327.97	0.583565	0.0724107	8.0591	7.68568e-16	3.75534e-14	1
ENST00000375400.3	SVIL	131.084	0.691823	0.0858655	8.05706	7.81495e-16	3.815e-14	1
ENST00000418664.2	DSP	662.919	0.581606	0.0721928	8.05628	7.86497e-16	3.8359e-14	1
ENST00000522111.2	TRNP1	1147.96	0.841079	0.104486	8.04965	8.30304e-16	4.04585e-14	1
ENST00000338728.5	DCBLD1	889.843	-0.553553	0.06877	-8.04933	8.32482e-16	4.05276e-14	non-ARE
ENST00000394622.2	STEAP2	121.469	-0.894686	0.111182	-8.04707	8.48023e-16	4.12465e-14	2
ENST00000337777.3	PLS1	199.654	-0.710832	0.0883559	-8.04511	8.61699e-16	4.18352e-14	1
ENST00000334660.5	CHP1	1716.62	0.440039	0.0546964	8.04512	8.61603e-16	4.18352e-14	1
ENST00000312584.3	TNFRSF10D	923.142	-0.462839	0.0575568	-8.04143	8.87955e-16	4.30707e-14	4
ENST00000325123.4	VIPR1	14.0782	2.68789	0.334372	8.03863	9.08514e-16	4.40278e-14	non-ARE
ENST00000514165.1	F2RL1	108.55	0.960986	0.119555	8.03799	9.13259e-16	4.42175e-14	non-ARE
ENST00000314028.6	CSNK1D	865.359	0.47857	0.0595422	8.0375	9.16919e-16	4.43544e-14	non-ARE
ENST00000418133.1	PACSIN2	27.2321	1.28367	0.159725	8.0368	9.22174e-16	4.45681e-14	non-ARE
ENST00000425042.2	HID1	47.87	1.28764	0.160221	8.03664	9.23317e-16	4.45829e-14	non-ARE
ENST00000367609.3	ADGRG6	837.562	0.769187	0.0958728	8.023	1.03196e-15	4.97835e-14	2
ENST00000538924.1	REEP1	19.5775	1.76559	0.220256	8.01608	1.09172e-15	5.2619e-14	non-ARE
ENST00000546141.1	GLI1	28.3107	-1.32599	0.165431	-8.01536	1.09817e-15	5.28821e-14	non-ARE
ENST00000253332.1	AKAP12	439.954	0.76515	0.0955167	8.01064	1.14111e-15	5.48999e-14	1
ENST00000555702.1	SLC7A7	82.7967	1.02906	0.128464	8.01051	1.14234e-15	5.49097e-14	1
ENST00000249075.3	LIF	299.336	-0.762018	0.0951645	-8.00738	1.17177e-15	5.62734e-14	1
ENST00000584939.1	ITGB4	19.7942	1.77723	0.221999	8.00556	1.18927e-15	5.70623e-14	non-ARE
ENST00000537502.1	ACSS1	70.6869	0.966836	0.120843	8.00078	1.23636e-15	5.92686e-14	non-ARE
ENST00000415806.2	TNFAIP8	69.2221	-0.952775	0.119144	-7.99682	1.27672e-15	6.11483e-14	non-ARE
ENST00000549630.1	PCED1B	38.9817	-1.10991	0.138861	-7.99298	1.31716e-15	6.29914e-14	non-ARE
ENST00000520502.2	NRG1	59.916	-0.915904	0.114589	-7.99294	1.31757e-15	6.29914e-14	non-ARE
ENST00000344956.4	PVR	289.041	0.715624	0.0895611	7.99034	1.34565e-15	6.4276e-14	non-ARE
ENST00000287908.3	STEAP2	124.926	-0.88174	0.110448	-7.98327	1.42505e-15	6.8008e-14	2
ENST00000230173.6	ADGRG6	857.501	0.748519	0.0937863	7.98112	1.45013e-15	6.91426e-14	2
ENST00000274203.9	MYO10	224.681	-0.993282	0.124472	-7.97996	1.46375e-15	6.97299e-14	non-ARE
ENST00000430149.2	CDKN1C	8.58669	5.37192	0.673818	7.97235	1.55681e-15	7.40965e-14	non-ARE
ENST00000540430.1	LDHA	3777.54	0.376491	0.047226	7.9721	1.55997e-15	7.41807e-14	1
ENST00000553030.1	BEST2	4.40231	5.61944	0.70526	7.9679	1.61389e-15	7.66763e-14	non-ARE
ENST00000465413.2	ALCAM	571.215	0.656828	0.0824469	7.96668	1.62994e-15	7.73699e-14	non-ARE
ENST00000396222.2	LDHA	3135.52	0.401732	0.0504375	7.96495	1.65295e-15	7.83924e-14	1
ENST00000601770.1	ANGPTL4	8.88592	4.25716	0.535186	7.95455	1.79782e-15	8.51868e-14	non-ARE
ENST00000414679.2	PLCB4	104.204	1.1445	0.143891	7.95395	1.80662e-15	8.55278e-14	1
ENST00000282588.6	ITGA1	193.278	0.944128	0.118726	7.95219	1.83237e-15	8.66699e-14	1
ENST00000379412.5	LDHA	3772.93	0.392087	0.0493244	7.94914	1.87811e-15	8.87547e-14	1
ENST00000245105.3	SH3TC1	20.4405	1.64788	0.20745	7.94349	1.96571e-15	9.28118e-14	non-ARE
ENST00000300584.3	TBC1D2B	232.629	0.553475	0.0696983	7.94101	2.00536e-15	9.46002e-14	non-ARE
ENST00000458076.1	IFNGR1	32.4385	1.18737	0.149588	7.93755	2.06218e-15	9.71945e-14	non-ARE
ENST00000595437.1	FARP1	115.071	1.16996	0.147483	7.93283	2.14212e-15	1.00873e-13	1
ENST00000367608.2	ADGRG6	820.226	0.770557	0.0971785	7.9293	2.20385e-15	1.03688e-13	2
ENST00000515655.1	ABCG2	206.003	-0.640571	0.0807995	-7.92792	2.2285e-15	1.04755e-13	1
ENST00000367012.3	SERTAD4	31.735	-1.45271	0.183288	-7.92582	2.26653e-15	1.06449e-13	1
ENST00000379873.2	ADGRG2	42.1211	1.44834	0.1828	7.92306	2.31741e-15	1.08743e-13	non-ARE
ENST00000495891.1	TIPARP	131.638	1.57139	0.198341	7.92271	2.32389e-15	1.08855e-13	3
ENST00000296955.8	DCBLD1	271.74	-0.567639	0.0716467	-7.92274	2.32331e-15	1.08855e-13	non-ARE
ENST00000585517.1	STAT3	297.648	0.536354	0.0677003	7.92246	2.32848e-15	1.08974e-13	non-ARE
ENST00000589123.1	NFIC	753.572	0.562908	0.0710728	7.92016	2.37198e-15	1.10913e-13	non-ARE
ENST00000563971.1	BFAR	119.766	0.695231	0.0877812	7.92004	2.37437e-15	1.10927e-13	non-ARE
ENST00000371065.4	LEPROT	789.118	0.491592	0.0620772	7.91904	2.39346e-15	1.11721e-13	1
ENST00000544748.1	NR5A2	19.9919	-1.56815	0.198058	-7.91763	2.42079e-15	1.12897e-13	1
ENST00000354452.3	TCF4	66.9853	-0.991379	0.125219	-7.91714	2.43041e-15	1.13247e-13	non-ARE
ENST00000303843.7	REPS2	16.8319	1.77998	0.224831	7.91693	2.43443e-15	1.13335e-13	2
ENST00000514350.1	IQGAP2	46.6108	1.06722	0.134833	7.91513	2.47003e-15	1.14892e-13	non-ARE
ENST00000415497.2	CCND3	76.2761	-0.855823	0.10819	-7.91037	2.5662e-15	1.19157e-13	1
ENST00000519234.1	ASPH	2558.67	-0.578086	0.0730794	-7.91038	2.56609e-15	1.19157e-13	1
ENST00000268605.7	NOL3	19.9438	1.52332	0.192687	7.90568	2.66467e-15	1.23622e-13	non-ARE
ENST00000402883.1	FRMD5	25.1909	-1.34162	0.169783	-7.90195	2.74567e-15	1.27269e-13	1
ENST00000520698.1	MRNIP	118.828	-1.0609	0.134262	-7.90168	2.75162e-15	1.27434e-13	non-ARE
ENST00000418239.1	NRCAM	64.1601	1.28443	0.162575	7.9005	2.77788e-15	1.28538e-13	non-ARE
ENST00000381086.5	IGFBP3	1133.31	-1.78784	0.226319	-7.89964	2.7972e-15	1.29319e-13	non-ARE
ENST00000249005.2	A4GALT	26.26	1.51134	0.191346	7.8985	2.82276e-15	1.30388e-13	non-ARE
ENST00000425690.3	PVR	314.73	0.682875	0.0864855	7.89584	2.88378e-15	1.33091e-13	non-ARE
ENST00000262483.8	PITPNM3	51.7884	1.15002	0.145655	7.89551	2.89123e-15	1.33319e-13	non-ARE
ENST00000262424.5	CRISPLD2	79.886	0.871244	0.110363	7.89438	2.91757e-15	1.34418e-13	1
ENST00000481853.1	TIPARP	101.833	1.71807	0.217662	7.89327	2.94378e-15	1.35508e-13	3
ENST00000283871.5	HGD	185.761	0.857085	0.108611	7.89135	2.98925e-15	1.37482e-13	non-ARE
ENST00000471889.1	SLC45A1	10.5843	2.41866	0.30661	7.88837	3.06169e-15	1.40692e-13	non-ARE
ENST00000268122.4	RHCG	16.797	2.41574	0.306251	7.8881	3.06829e-15	1.40874e-13	non-ARE
ENST00000417816.2	NEBL	196.839	0.92863	0.117762	7.88567	3.12861e-15	1.4352e-13	non-ARE
ENST00000396505.2	DKK3	65.1338	0.961943	0.122034	7.88258	3.20679e-15	1.4698e-13	non-ARE
ENST00000377848.3	ACACB	52.514	0.973084	0.123544	7.8764	3.36939e-15	1.543e-13	non-ARE
ENST00000263681.2	POLD3	231.961	-0.823999	0.104641	-7.87455	3.41985e-15	1.56476e-13	2
ENST00000379613.3	TFAP2A	113.249	-0.893248	0.113457	-7.87304	3.4612e-15	1.58232e-13	non-ARE
ENST00000348419.3	CNN2	333.481	0.617573	0.078498	7.86737	3.62165e-15	1.65425e-13	non-ARE
ENST00000539990.1	NRG1	30.608	-1.31086	0.166642	-7.86635	3.65146e-15	1.66643e-13	non-ARE
ENST00000005260.8	BAIAP2L1	828.851	-0.439265	0.055847	-7.86551	3.67609e-15	1.67624e-13	non-ARE
ENST00000272134.5	LEFTY1	9.68922	3.82171	0.486055	7.86271	3.75922e-15	1.71268e-13	non-ARE
ENST00000543648.1	PCGF5	128.726	0.639547	0.0813514	7.86154	3.79453e-15	1.72729e-13	2
ENST00000547474.1	POC1B-GALNT4	46.6086	1.09386	0.139146	7.86128	3.80227e-15	1.72934e-13	non-ARE
ENST00000541377.1	CLASP1	247.556	0.545036	0.0693595	7.85814	3.89892e-15	1.77178e-13	1
ENST00000560674.1	SYNM	212.849	-0.624034	0.0794175	-7.85764	3.91435e-15	1.77727e-13	non-ARE
ENST00000428195.1	SEC14L2	13.8436	1.93731	0.246568	7.8571	3.93118e-15	1.7834e-13	non-ARE
ENST00000298912.4	CLMN	495.646	0.486007	0.0618813	7.85385	4.03458e-15	1.82875e-13	1
ENST00000394957.3	VSIR	160.795	0.698772	0.0889957	7.85175	4.10259e-15	1.85799e-13	non-ARE
ENST00000506376.1	RAI14	157.453	-0.59142	0.0754024	-7.84352	4.38089e-15	1.98234e-13	non-ARE
ENST00000377854.5	ACACB	50.2824	1.02984	0.131329	7.84165	4.44648e-15	2.01031e-13	non-ARE
ENST00000261349.4	LRP6	597.757	-0.569271	0.0726367	-7.83723	4.6058e-15	2.08058e-13	1
ENST00000340099.4	DOK4	149.944	-0.631799	0.0806507	-7.83377	4.73447e-15	2.13689e-13	non-ARE
ENST00000367122.2	SYNJ2	209.291	-1.00065	0.127771	-7.83156	4.81847e-15	2.17296e-13	1
ENST00000306773.4	NPTX1	2036.99	0.413678	0.0528307	7.83026	4.8688e-15	2.1938e-13	1
ENST00000267953.3	BCL2A1	30.6888	-1.28938	0.164672	-7.83001	4.87826e-15	2.19621e-13	non-ARE
ENST00000310298.4	PDE8A	238.95	-0.53967	0.0689354	-7.82864	4.9318e-15	2.21843e-13	1
ENST00000537561.1	NUDT16	57.09	0.92625	0.11833	7.82771	4.9685e-15	2.23306e-13	non-ARE
ENST00000263102.6	CCDC6	1771.7	0.450862	0.0576235	7.82428	5.10578e-15	2.29282e-13	1
ENST00000296932.8	ADGRG6	834.47	0.783584	0.100167	7.82279	5.16652e-15	2.31814e-13	2
ENST00000394121.4	THRA	44.9275	1.08211	0.138335	7.82237	5.18399e-15	2.32402e-13	non-ARE
ENST00000356978.4	CALM1	3480.51	0.497975	0.0637132	7.81589	5.45777e-15	2.4447e-13	1
ENST00000373545.3	PHKA1	223.367	0.480107	0.061486	7.8084	5.79195e-15	2.59221e-13	non-ARE
ENST00000263097.4	CNN2	337.619	0.660068	0.0845392	7.80783	5.81804e-15	2.60171e-13	non-ARE
ENST00000338432.7	ACACB	53.5333	0.930148	0.119135	7.80749	5.83366e-15	2.6065e-13	non-ARE
ENST00000355585.4	SYNJ2	212.557	-0.906014	0.116057	-7.8066	5.87507e-15	2.6228e-13	1
ENST00000261862.6	THSD4	300.82	0.716914	0.0918513	7.80516	5.94252e-15	2.65069e-13	2
ENST00000601008.1	C3	85.0644	1.86387	0.238847	7.80362	6.01575e-15	2.68111e-13	non-ARE
ENST00000467604.1	B4GALT4	298.814	-0.59971	0.0769302	-7.7955	6.41543e-15	2.85685e-13	non-ARE
ENST00000292433.3	IER2	70.5626	-0.957976	0.122899	-7.79485	6.44868e-15	2.86926e-13	non-ARE
ENST00000469350.1	PLOD2	134.47	-0.686744	0.0881104	-7.79412	6.48576e-15	2.88335e-13	1
ENST00000263734.3	EPAS1	1805.72	-0.327259	0.0420048	-7.791	6.64809e-15	2.95305e-13	1
ENST00000397063.4	NFE2L2	299.253	-0.584558	0.0750606	-7.78782	6.81758e-15	3.02581e-13	1
ENST00000325885.5	ASB4	32.5692	-1.18706	0.152487	-7.78466	6.99015e-15	3.09982e-13	non-ARE
ENST00000377075.2	CNNM4	209.439	-0.657868	0.0845578	-7.78009	7.24707e-15	3.21108e-13	1
ENST00000340848.7	TBC1D16	160.303	0.69458	0.0893023	7.77786	7.37635e-15	3.26565e-13	1
ENST00000324333.10	GLIS3	830.152	0.863468	0.111077	7.77361	7.62792e-15	3.37421e-13	non-ARE
ENST00000346874.4	PARD3	130.36	-0.90114	0.115957	-7.77136	7.7648e-15	3.43191e-13	non-ARE
ENST00000248553.6	HSPB1	546.761	1.07355	0.13823	7.76638	8.07637e-15	3.56666e-13	non-ARE
ENST00000569479.1	GPRC5B	65.3059	0.82934	0.106813	7.76438	8.20481e-15	3.62038e-13	1
ENST00000531285.1	TRNP1	208.83	0.916549	0.118063	7.76321	8.2807e-15	3.65084e-13	1
ENST00000284563.6	ENAH	326.826	0.556803	0.0717489	7.76045	8.46308e-15	3.72817e-13	1
ENST00000527697.1	FADS3	32.3851	1.21235	0.156247	7.75917	8.54876e-15	3.7628e-13	non-ARE
ENST00000591504.1	CCDC68	84.46	0.774767	0.0998906	7.75615	8.75435e-15	3.84693e-13	1
ENST00000311661.4	C1QTNF1	36.7149	1.09483	0.141155	7.75622	8.74995e-15	3.84693e-13	non-ARE
ENST00000310473.3	UCP2	388.238	0.597966	0.0771175	7.75395	8.90749e-15	3.911e-13	non-ARE
ENST00000276914.2	PLIN2	104.18	0.808089	0.104338	7.74493	9.56381e-15	4.19571e-13	non-ARE
ENST00000373970.3	DKK1	2207.09	-0.688969	0.088979	-7.74306	9.70558e-15	4.2544e-13	non-ARE
ENST00000341060.3	TDP2	249.694	-0.543249	0.0701716	-7.74172	9.80793e-15	4.29573e-13	non-ARE
ENST00000395003.1	JADE2	381.528	0.466441	0.0602536	7.7413	9.84019e-15	4.30632e-13	1
ENST00000280987.4	FAM177A1	349.149	0.794419	0.10268	7.73683	1.01925e-14	4.45684e-13	1
ENST00000392650.3	SDK2	34.311	2.38661	0.309025	7.72305	1.13583e-14	4.96251e-13	non-ARE
ENST00000315366.7	ARSJ	86.9359	-1.01925	0.132079	-7.71695	1.19143e-14	5.20118e-13	1
ENST00000502745.1	IQGAP2	54.9434	1.05099	0.136309	7.71036	1.25468e-14	5.47281e-13	non-ARE
ENST00000503673.1	RAI14	153.787	-0.56851	0.0737987	-7.70352	1.32363e-14	5.76886e-13	non-ARE
ENST00000440282.1	BEND7	102.743	-0.685431	0.0890319	-7.69871	1.37448e-14	5.98555e-13	non-ARE
ENST00000371045.5	PDE4B	108.143	-0.744305	0.0967312	-7.69457	1.41974e-14	6.17763e-13	1
ENST00000448642.2	HK1	111.553	0.735507	0.0956274	7.69138	1.45554e-14	6.32823e-13	1
ENST00000392194.1	MAP2	16.8773	2.05277	0.2669	7.69115	1.45823e-14	6.33473e-13	1
ENST00000263094.6	ABCA7	39.5085	1.10811	0.14408	7.69091	1.46089e-14	6.3411e-13	non-ARE
ENST00000542569.1	SAMD8	398.96	0.60322	0.078448	7.68943	1.47797e-14	6.41003e-13	1
ENST00000354300.3	PPTC7	902.595	0.471637	0.061346	7.68815	1.49276e-14	6.4689e-13	2
ENST00000417701.1	NRCAM	200.559	0.970557	0.126265	7.6867	1.50984e-14	6.53763e-13	non-ARE
ENST00000445143.2	CD59	219.666	0.731631	0.0952255	7.68315	1.55226e-14	6.71585e-13	non-ARE
ENST00000360351.4	MAP2	19.9268	2.18707	0.284932	7.67578	1.64415e-14	7.10761e-13	1
ENST00000374794.3	PARD3	111.538	-0.857235	0.11184	-7.66483	1.79064e-14	7.73462e-13	non-ARE
ENST00000468900.1	CEP70	22.1666	1.62896	0.212576	7.66297	1.81686e-14	7.84152e-13	non-ARE
ENST00000373232.3	PPA1	4507.04	0.597929	0.0780336	7.66245	1.82422e-14	7.86689e-13	non-ARE
ENST00000514743.1	PDLIM5	233.114	-0.665116	0.0868986	-7.65393	1.94926e-14	8.39934e-13	1
ENST00000374700.2	AOX1	135.957	1.71021	0.223623	7.64773	2.04566e-14	8.80757e-13	non-ARE
ENST00000348335.2	CAMKK1	116.883	0.812075	0.106188	7.64753	2.04883e-14	8.81409e-13	non-ARE
ENST00000393913.3	EVA1A	27.114	-1.18689	0.155272	-7.64396	2.10633e-14	9.05417e-13	non-ARE
ENST00000397167.1	SFMBT2	112.508	-0.720912	0.094315	-7.64366	2.11124e-14	9.06797e-13	1
ENST00000380698.4	SERPINB9	400.355	-0.787422	0.103049	-7.64125	2.15119e-14	9.23208e-13	2
ENST00000536562.1	DENND5B	134.021	-0.586381	0.0767595	-7.6392	2.18583e-14	9.37322e-13	1
ENST00000373053.3	MCU	159.979	-0.650968	0.0852491	-7.63607	2.23956e-14	9.59587e-13	non-ARE
ENST00000518668.1	DENND3	56.8108	0.918466	0.120313	7.634	2.27576e-14	9.74316e-13	1
ENST00000602229.1	C3	93.4437	1.79871	0.2359	7.62487	2.44275e-14	1.04497e-12	non-ARE
ENST00000558090.1	HOMER2	112.501	0.832953	0.109318	7.61952	2.54621e-14	1.08835e-12	1
ENST00000514093.1	SQSTM1	46.5956	-0.998155	0.131023	-7.61819	2.5725e-14	1.09871e-12	non-ARE
ENST00000374790.3	PARD3	126.918	-0.811541	0.10655	-7.61656	2.60532e-14	1.11183e-12	non-ARE
ENST00000304735.3	VASN	17.2106	-1.62945	0.213978	-7.61506	2.63567e-14	1.12389e-12	1
ENST00000336126.5	PCGF5	1353.41	0.724776	0.0951799	7.6148	2.64103e-14	1.12527e-12	2
ENST00000402676.2	AKAP12	951.483	0.75352	0.0989737	7.61334	2.67103e-14	1.13714e-12	1
ENST00000317571.3	TTC39C	66.4606	0.812913	0.106818	7.61027	2.73524e-14	1.16355e-12	non-ARE
ENST00000326685.7	ABLIM3	18.5393	1.54855	0.203506	7.60935	2.75476e-14	1.17092e-12	non-ARE
ENST00000339490.3	PHKA1	240.164	0.557114	0.0732228	7.60849	2.77326e-14	1.17784e-12	non-ARE
ENST00000347364.3	MKKS	492.845	-0.349076	0.0459113	-7.60328	2.88709e-14	1.22521e-12	2
ENST00000227157.4	LDHA	3320.76	0.381379	0.0502272	7.59308	3.12398e-14	1.32468e-12	1
ENST00000504771.2	TNFAIP8	103.412	-0.941053	0.123967	-7.59116	3.17063e-14	1.34339e-12	non-ARE
ENST00000278655.4	PLCB4	155.365	1.12204	0.147853	7.58885	3.2275e-14	1.3664e-12	1
ENST00000533403.1	CD59	529.55	0.716381	0.09442	7.58717	3.26963e-14	1.38314e-12	non-ARE
ENST00000559486.1	AKAP13	18.1159	1.69103	0.222911	7.58614	3.29587e-14	1.39313e-12	1
ENST00000331817.5	KRT7	11042.1	0.745668	0.0983617	7.58088	3.43224e-14	1.44962e-12	non-ARE
ENST00000392334.2	CSNK1D	250.94	0.588932	0.0777762	7.57214	3.67139e-14	1.5494e-12	non-ARE
ENST00000382592.4	LATS2	259.659	0.483344	0.0639136	7.56246	3.95506e-14	1.66779e-12	1
ENST00000450428.1	RAB11FIP3	43.7846	1.10471	0.146086	7.56204	3.96785e-14	1.67187e-12	non-ARE
ENST00000494235.2	BTBD11	38.581	1.23669	0.163645	7.55719	4.11869e-14	1.73405e-12	non-ARE
ENST00000315872.6	ROCK2	2848.04	-0.476458	0.0631457	-7.54538	4.5096e-14	1.89697e-12	1
ENST00000284690.3	DHX32	348.079	-0.476911	0.0632065	-7.54529	4.51279e-14	1.89697e-12	non-ARE
ENST00000393035.2	FAIM	27.5231	1.21613	0.161211	7.54374	4.5669e-14	1.91821e-12	non-ARE
ENST00000300056.3	PEX11A	77.201	0.905181	0.120018	7.54206	4.62616e-14	1.94157e-12	1
ENST00000397062.3	NFE2L2	289.536	-0.57413	0.0761591	-7.53856	4.75181e-14	1.99273e-12	1
ENST00000375846.3	S1PR3	704.879	0.583315	0.0773957	7.53679	4.81677e-14	2.01838e-12	non-ARE
ENST00000540846.2	SMAD3	47.8532	-1.02966	0.136625	-7.53644	4.82968e-14	2.02118e-12	non-ARE
ENST00000371421.4	ARRDC1	76.6677	1.02307	0.135751	7.53641	4.83104e-14	2.02118e-12	non-ARE
ENST00000418337.2	PRKAG2	122.459	0.955643	0.126811	7.53595	4.84782e-14	2.02661e-12	1
ENST00000464035.1	CEP70	123.184	1.82213	0.241854	7.53399	4.92144e-14	2.05577e-12	non-ARE
ENST00000423057.2	DOCK4	236.423	1.07753	0.143218	7.52373	5.32353e-14	2.22199e-12	non-ARE
ENST00000428386.1	SLC4A7	291.151	-0.799174	0.106247	-7.52183	5.40132e-14	2.25269e-12	2
ENST00000524419.1	LDLRAD3	69.8265	0.830907	0.110488	7.52036	5.46245e-14	2.2764e-12	non-ARE
ENST00000555447.1	STON2	27.3363	1.15487	0.153623	7.51755	5.58106e-14	2.32402e-12	non-ARE
ENST00000376062.2	BCL2L1	246.951	0.618159	0.0822525	7.51538	5.67458e-14	2.36111e-12	non-ARE
ENST00000361711.3	OSGIN1	10.0941	-2.24289	0.298488	-7.51416	5.72791e-14	2.38144e-12	non-ARE
ENST00000544778.2	BPTF	257.688	0.624258	0.0831706	7.50575	6.10767e-14	2.53735e-12	2
ENST00000335110.5	FAT4	30.4083	1.26423	0.168508	7.50246	6.26316e-14	2.59992e-12	2
ENST00000407501.2	TGIF1	52.465	-0.889927	0.118621	-7.50226	6.27285e-14	2.60191e-12	non-ARE
ENST00000249330.2	VGF	17.9253	1.75933	0.234541	7.50119	6.32391e-14	2.62105e-12	non-ARE
ENST00000446151.2	NFE2L2	297.051	-0.593638	0.0792719	-7.48864	6.95922e-14	2.88212e-12	1
ENST00000518809.1	TACC1	118.778	0.666634	0.0890602	7.48521	7.14311e-14	2.95598e-12	non-ARE
ENST00000362042.3	NFE2L1	370.221	0.514106	0.0687015	7.48319	7.25424e-14	2.99964e-12	non-ARE
ENST00000474781.1	CEP70	72.3761	1.6709	0.223305	7.48259	7.28735e-14	3.01099e-12	non-ARE
ENST00000248594.6	PTPN12	793.707	0.603131	0.0806284	7.48038	7.41055e-14	3.05952e-12	non-ARE
ENST00000354570.3	MAP7	382.356	-1.25274	0.167489	-7.47957	7.45654e-14	3.07613e-12	1
ENST00000523041.1	NRG1	57.9735	-0.898189	0.120107	-7.47821	7.53407e-14	3.10571e-12	non-ARE
ENST00000397528.4	SLC7A7	69.0825	1.04835	0.140229	7.47595	7.66494e-14	3.15721e-12	1
ENST00000431229.1	SIM2	13.9934	-1.74527	0.233505	-7.47424	7.76533e-14	3.19609e-12	non-ARE
ENST00000374257.1	PTBP3	899.766	-0.527381	0.0705675	-7.47344	7.81269e-14	3.2131e-12	1
ENST00000486554.1	TSC22D3	5.84975	5.12448	0.685923	7.47094	7.96268e-14	3.27225e-12	non-ARE
ENST00000566936.1	DOK4	162.734	-0.586927	0.0786185	-7.46551	8.29773e-14	3.40732e-12	non-ARE
ENST00000389817.3	ABCC8	9.61912	2.44076	0.326955	7.46515	8.32059e-14	3.41407e-12	non-ARE
ENST00000528989.1	LDLRAD3	69.3299	0.915409	0.122758	7.45705	8.84808e-14	3.62771e-12	non-ARE
ENST00000588173.1	IER2	91.1169	-0.945195	0.126766	-7.45625	8.9022e-14	3.64709e-12	non-ARE
ENST00000549706.1	BEST2	4.49808	5.36328	0.719521	7.45396	9.05821e-14	3.70816e-12	non-ARE
ENST00000436604.1	DHCR24	43.3037	1.32976	0.178442	7.45208	9.18783e-14	3.75833e-12	non-ARE
ENST00000539311.1	FLVCR2	10.9508	1.99914	0.268308	7.45092	9.26903e-14	3.78864e-12	non-ARE
ENST00000366554.2	OPN3	161.14	0.682648	0.0916692	7.44686	9.55906e-14	3.90419e-12	non-ARE
ENST00000394420.4	RSPRY1	412.507	0.660264	0.0887148	7.44255	9.87606e-14	4.03057e-12	non-ARE
ENST00000367257.4	SYNE1	24.9263	-1.33431	0.179345	-7.43994	1.00735e-13	4.10798e-12	non-ARE
ENST00000546584.1	TGFBR1	33.4457	1.18852	0.159752	7.4398	1.00839e-13	4.10911e-12	non-ARE
ENST00000269216.3	GATA6	30.5128	-1.2927	0.173766	-7.43932	1.01202e-13	4.12074e-12	non-ARE
ENST00000511577.1	DDX60L	141.957	-0.658949	0.0885808	-7.43895	1.01485e-13	4.12912e-12	non-ARE
ENST00000462419.1	CEP70	17.8777	1.80562	0.242779	7.4373	1.02766e-13	4.17804e-12	non-ARE
ENST00000248104.7	UNKL	103.683	-0.706694	0.0950254	-7.43689	1.0308e-13	4.18758e-12	non-ARE
ENST00000453074.2	TRMT6	176.878	0.746181	0.100366	7.43463	1.04861e-13	4.25348e-12	non-ARE
ENST00000422072.1	ETNK2	6.94459	5.08041	0.683335	7.43472	1.04787e-13	4.25348e-12	non-ARE
ENST00000519301.1	NRG1	31.557	-1.06648	0.143502	-7.43182	1.07115e-13	4.34157e-12	non-ARE
ENST00000357166.6	ZDHHC9	371.566	0.518335	0.0697518	7.43114	1.07667e-13	4.36063e-12	non-ARE
ENST00000238994.5	PPP1R3C	282.503	0.795586	0.107081	7.42978	1.08781e-13	4.40242e-12	non-ARE
ENST00000309955.3	CFLAR	416.778	0.420891	0.0566993	7.42322	1.14305e-13	4.62246e-12	2
ENST00000368680.3	NPR1	34.3503	1.17726	0.158601	7.42277	1.14692e-13	4.63459e-12	non-ARE
ENST00000367816.1	ATP1B1	984.97	-0.514829	0.0693637	-7.42216	1.15222e-13	4.65249e-12	1
ENST00000189444.6	NFKB2	50.8885	-0.961174	0.129508	-7.42175	1.15579e-13	4.66333e-12	non-ARE
ENST00000436072.2	SFRP4	87.9657	-0.728447	0.0981597	-7.42105	1.16199e-13	4.68484e-12	non-ARE
ENST00000264345.3	HERC3	141.201	1.02624	0.13835	7.4177	1.19175e-13	4.80116e-12	1
ENST00000600744.1	C3	17.3251	1.75639	0.236912	7.4137	1.22825e-13	4.94448e-12	non-ARE
ENST00000419504.1	TNS1	46.9565	0.954101	0.128721	7.41215	1.24269e-13	4.99884e-12	non-ARE
ENST00000393164.2	ATP2B1	186.227	-0.55845	0.0753638	-7.41005	1.26247e-13	5.07457e-12	non-ARE
ENST00000040738.5	BOD1L1	1067.68	-0.425761	0.0574622	-7.4094	1.26874e-13	5.09591e-12	1
ENST00000503515.1	TSC22D3	6.76538	5.07368	0.684783	7.40918	1.27081e-13	5.10039e-12	non-ARE
ENST00000323817.3	CDK19	263.794	0.683403	0.092355	7.39974	1.36452e-13	5.47236e-12	1
ENST00000265362.4	SEMA3A	116.758	-1.67025	0.225862	-7.39499	1.41417e-13	5.66483e-12	1
ENST00000396234.3	IQGAP2	55.0084	0.926493	0.125287	7.39495	1.41464e-13	5.66483e-12	non-ARE
ENST00000445329.1	TRIM6	67.8946	-0.833305	0.112745	-7.39103	1.457e-13	5.83008e-12	non-ARE
ENST00000486979.2	ALCAM	300.922	0.616613	0.0834444	7.38951	1.47372e-13	5.89254e-12	non-ARE
ENST00000409626.1	GLS	494.616	-0.536599	0.0726559	-7.38549	1.51889e-13	6.06861e-12	non-ARE
ENST00000260653.3	SIX3	28.5996	1.17907	0.159677	7.38406	1.53534e-13	6.12975e-12	non-ARE
ENST00000448105.2	CALCOCO2	270.905	0.630354	0.0854027	7.38096	1.57149e-13	6.26936e-12	non-ARE
ENST00000458646.1	RARB	259.345	0.565964	0.0766893	7.37995	1.58346e-13	6.31237e-12	1
ENST00000374788.3	PARD3	124.722	-0.794292	0.107737	-7.37251	1.67448e-13	6.67024e-12	non-ARE
ENST00000319694.2	PRR15	19.2892	1.59276	0.216119	7.36984	1.70831e-13	6.79992e-12	1
ENST00000378473.3	PLCB4	156.194	1.12686	0.152965	7.36677	1.74812e-13	6.95318e-12	1
ENST00000531416.1	EIF4G2	730.72	-0.449297	0.0610287	-7.36206	1.81087e-13	7.19739e-12	non-ARE
ENST00000254323.2	ZSWIM4	13.3606	-1.90515	0.258783	-7.36196	1.81223e-13	7.19742e-12	non-ARE
ENST00000483209.1	B4GALT4	212.578	-0.574876	0.0780929	-7.36143	1.81949e-13	7.22087e-12	non-ARE
ENST00000350537.4	PARD3	126.905	-0.870957	0.118315	-7.36133	1.82086e-13	7.22093e-12	non-ARE
ENST00000300179.2	NYAP1	7.97944	2.79254	0.379464	7.35915	1.8508e-13	7.32875e-12	2
ENST00000370658.5	LGSN	231.836	-0.801326	0.108888	-7.35921	1.85004e-13	7.32875e-12	1
ENST00000273153.5	CSRNP1	191.84	0.649013	0.0882479	7.35443	1.91742e-13	7.58693e-12	non-ARE
ENST00000445482.2	VGF	16.8753	1.70534	0.231913	7.35336	1.93286e-13	7.64234e-12	non-ARE
ENST00000327671.5	FUT10	80.7698	0.657484	0.0894737	7.34835	2.00674e-13	7.92854e-12	non-ARE
ENST00000375773.2	KYNU	394.793	-0.650767	0.0886085	-7.3443	2.06844e-13	8.16628e-12	2
ENST00000303077.6	SIX2	7.3253	3.01335	0.410405	7.34238	2.09821e-13	8.27768e-12	non-ARE
ENST00000302754.4	JUNB	480.902	0.860719	0.117287	7.33859	2.15861e-13	8.50966e-12	non-ARE
ENST00000374026.3	ILRUN	369.088	0.42428	0.0578233	7.33753	2.17569e-13	8.57063e-12	non-ARE
ENST00000306376.5	ETV5	324.566	-0.686385	0.0935882	-7.33409	2.23226e-13	8.787e-12	non-ARE
ENST00000417775.1	CRYZ	877.366	0.554378	0.0756088	7.33219	2.26424e-13	8.90628e-12	1
ENST00000521670.1	NRG1	44.9917	-0.883648	0.120544	-7.33051	2.29271e-13	9.0116e-12	non-ARE
ENST00000397529.2	SLC7A7	82.104	1.00916	0.137669	7.33031	2.29616e-13	9.01853e-12	1
ENST00000536525.2	NAV3	9.85607	-2.18902	0.298719	-7.32803	2.33553e-13	9.16639e-12	1
ENST00000437633.1	DOCK4	116.754	1.08465	0.148068	7.32531	2.38338e-13	9.34732e-12	non-ARE
ENST00000324464.3	COQ8B	81.9648	0.862003	0.117683	7.32477	2.39308e-13	9.37844e-12	non-ARE
ENST00000381950.1	TLR6	42.9808	-1.13067	0.154376	-7.32413	2.40453e-13	9.41638e-12	1
ENST00000370872.3	CRYZ	830.689	0.563932	0.0770063	7.32318	2.42155e-13	9.47608e-12	1
ENST00000334785.7	NEXN	17.6579	1.53047	0.209032	7.32174	2.44776e-13	9.5716e-12	non-ARE
ENST00000296522.6	HPGD	1265.22	0.650598	0.0888905	7.3191	2.49642e-13	9.7547e-12	1
ENST00000237612.3	ABCG2	213.162	-0.546045	0.0746154	-7.31812	2.51461e-13	9.81858e-12	1
ENST00000397517.2	STK24	372.005	0.499318	0.0682521	7.31579	2.55873e-13	9.98356e-12	non-ARE
ENST00000373711.2	CDKN1A	80.3533	1.29391	0.176878	7.31527	2.56861e-13	1.00148e-11	1
ENST00000225171.2	DNAJC12	84.9824	-0.77419	0.105909	-7.30997	2.67205e-13	1.04105e-11	non-ARE
ENST00000480388.1	PALM2AKAP2	33.3215	1.25381	0.171536	7.30928	2.68586e-13	1.04566e-11	non-ARE
ENST00000278071.2	ITPRIP	124.003	0.710743	0.0973066	7.30416	2.78998e-13	1.0854e-11	2
ENST00000420696.2	PBX1	1290.49	-0.613491	0.0839967	-7.30375	2.79858e-13	1.08795e-11	non-ARE
ENST00000282388.3	ZFP36L2	748.322	0.501772	0.0687611	7.29732	2.93551e-13	1.14035e-11	1
ENST00000379878.3	ADGRG2	40.4812	1.44997	0.198742	7.29577	2.96956e-13	1.15274e-11	non-ARE
ENST00000455057.1	IL17RC	17.3112	1.58556	0.21733	7.29565	2.97231e-13	1.15296e-11	non-ARE
ENST00000523079.1	NRG1	77.5687	-0.90277	0.123842	-7.28972	3.10593e-13	1.20392e-11	non-ARE
ENST00000396472.1	FAM177A1	342.83	0.66641	0.0914729	7.28533	3.20881e-13	1.2429e-11	1
ENST00000435091.3	BAIAP2	13.6324	1.77181	0.243239	7.28423	3.23515e-13	1.25219e-11	non-ARE
ENST00000394553.1	PDE8A	242.336	-0.545626	0.0749125	-7.28351	3.25249e-13	1.25798e-11	1
ENST00000547342.1	SDS	9.34383	3.43739	0.472325	7.27759	3.39825e-13	1.31341e-11	non-ARE
ENST00000295974.8	APBB2	112.902	0.846498	0.116471	7.26789	3.65152e-13	1.41027e-11	1
ENST00000541910.1	REEP1	18.1235	1.70902	0.235229	7.26531	3.72181e-13	1.43637e-11	non-ARE
ENST00000371244.4	PRKAA2	394.409	-0.748655	0.103122	-7.25989	3.87392e-13	1.494e-11	non-ARE
ENST00000560424.1	SMAD3	48.447	-1.00653	0.138769	-7.25329	4.06776e-13	1.56762e-11	non-ARE
ENST00000378700.3	ID4	139.759	-0.851831	0.117445	-7.25303	4.0754e-13	1.56943e-11	1
ENST00000367197.1	ETNK2	6.32236	4.95118	0.682692	7.25244	4.09344e-13	1.57523e-11	non-ARE
ENST00000396075.1	LDHB	1642.8	0.366419	0.050532	7.25122	4.13026e-13	1.58826e-11	non-ARE
ENST00000392008.2	COPS8	450.044	0.730429	0.100736	7.25089	4.14031e-13	1.59097e-11	2
ENST00000302586.3	KYAT1	33.3349	1.00213	0.138212	7.25067	4.14722e-13	1.59248e-11	non-ARE
ENST00000543496.1	TPBG	175.17	-0.662824	0.0914232	-7.25006	4.16575e-13	1.59844e-11	1
ENST00000337190.2	MXD4	225.588	0.897586	0.123806	7.24996	4.16891e-13	1.5985e-11	non-ARE
ENST00000284878.7	CXADR	464.445	0.552869	0.0762695	7.24889	4.20205e-13	1.61005e-11	non-ARE
ENST00000506113.1	ABLIM3	18.2781	1.45651	0.201039	7.24492	4.32705e-13	1.65675e-11	non-ARE
ENST00000392088.2	TUBA4A	307.226	-0.676676	0.0934262	-7.24289	4.3921e-13	1.68045e-11	non-ARE
ENST00000446774.1	PDE7B	13.0317	-1.75072	0.241995	-7.23453	4.67135e-13	1.78601e-11	non-ARE
ENST00000320201.4	PITPNM2	83.9726	0.879914	0.121635	7.23405	4.68808e-13	1.79112e-11	non-ARE
ENST00000380620.4	B3GALT5	35.3108	-1.12522	0.155602	-7.23142	4.77967e-13	1.82481e-11	1
ENST00000367251.3	SYNE1	32.0974	-1.11554	0.154272	-7.23099	4.79489e-13	1.8293e-11	non-ARE
ENST00000397591.2	THBS1	34.6973	1.23343	0.170593	7.23025	4.82094e-13	1.83793e-11	1
ENST00000378814.5	KIF13A	278.571	-0.503326	0.0696267	-7.22892	4.86837e-13	1.85468e-11	1
ENST00000389805.4	SQSTM1	546.617	-0.992087	0.137297	-7.22585	4.97961e-13	1.89571e-11	non-ARE
ENST00000587785.1	PVR	59.6178	0.842174	0.116592	7.22328	5.07473e-13	1.93054e-11	non-ARE
ENST00000528700.1	CD59	151.477	0.784094	0.108613	7.21917	5.23051e-13	1.98838e-11	non-ARE
ENST00000419936.1	NRCAM	69.7807	1.19637	0.165847	7.21372	5.44448e-13	2.06824e-11	non-ARE
ENST00000544053.1	EMP1	8.16273	2.78962	0.38748	7.19939	6.04817e-13	2.29593e-11	1
ENST00000366623.3	MAP3K21	83.2936	-0.812007	0.112827	-7.19693	6.1584e-13	2.33611e-11	non-ARE
ENST00000587345.1	GADD45B	27.4427	1.20818	0.167894	7.19607	6.19738e-13	2.34923e-11	non-ARE
ENST00000416166.1	IFFO2	24.3603	-1.25871	0.174963	-7.19414	6.28539e-13	2.38089e-11	non-ARE
ENST00000373886.3	BICC1	2042.54	-0.460857	0.0640779	-7.19214	6.37842e-13	2.41441e-11	2
ENST00000263056.1	MAP3K8	72.9768	-1.00237	0.139442	-7.1884	6.55566e-13	2.47974e-11	non-ARE
ENST00000394081.3	RARA	54.3291	0.835821	0.116284	7.18773	6.5876e-13	2.49006e-11	non-ARE
ENST00000419036.1	SLC4A7	295.3	-0.753376	0.104877	-7.18346	6.79711e-13	2.56743e-11	2
ENST00000392542.2	RFC5	221.691	-0.590476	0.0822469	-7.17931	7.00638e-13	2.6446e-11	non-ARE
ENST00000519416.1	TACC1	122.859	0.706248	0.0984675	7.1724	7.36959e-13	2.77972e-11	non-ARE
ENST00000515803.1	MYO10	227.007	-0.960534	0.133967	-7.16992	7.50399e-13	2.82841e-11	non-ARE
ENST00000289877.8	SLC45A1	10.5379	2.03658	0.284224	7.16541	7.75542e-13	2.92112e-11	non-ARE
ENST00000543095.2	HEATR5A	175.734	-0.581763	0.0812356	-7.16142	7.98434e-13	3.00522e-11	non-ARE
ENST00000305544.4	LAMB2	279.326	0.524114	0.0732041	7.15963	8.08966e-13	3.04271e-11	non-ARE
ENST00000326754.3	TRIML2	13.2647	-1.81318	0.253461	-7.15369	8.44734e-13	3.175e-11	non-ARE
ENST00000206423.3	CCDC80	863.107	0.480449	0.0671803	7.15164	8.57489e-13	3.21878e-11	non-ARE
ENST00000359540.3	BCR	196.185	0.979422	0.136951	7.15162	8.57592e-13	3.21878e-11	non-ARE
ENST00000588969.1	STAT3	209.501	0.628185	0.0878932	7.14715	8.85996e-13	3.32305e-11	non-ARE
ENST00000379731.4	B4GALT1	6945.37	0.568089	0.079505	7.14532	8.97856e-13	3.36516e-11	non-ARE
ENST00000340866.5	CRYZ	868.567	0.582781	0.0815759	7.14403	9.06366e-13	3.39466e-11	1
ENST00000367590.4	XPR1	1278.25	0.43482	0.0608713	7.14327	9.11339e-13	3.40969e-11	1
ENST00000266542.4	C1RL	144.421	0.71292	0.0998037	7.14323	9.11658e-13	3.40969e-11	non-ARE
ENST00000355867.4	SVIL	94.2778	0.75377	0.10561	7.13727	9.52032e-13	3.55819e-11	1
ENST00000269228.5	NPC1	633.396	0.499537	0.069991	7.13716	9.52801e-13	3.55857e-11	non-ARE
ENST00000389221.4	UNKL	99.6405	-0.684019	0.0959027	-7.13243	9.86145e-13	3.68053e-11	non-ARE
ENST00000322536.3	DDX10	305.37	-0.417167	0.0584924	-7.13199	9.89253e-13	3.68954e-11	non-ARE
ENST00000443115.1	CIDEC	5.74483	5.08551	0.713163	7.13092	9.96991e-13	3.7158e-11	non-ARE
ENST00000464668.1	FAIM	16.211	1.57507	0.220918	7.12968	1.006e-12	3.74674e-11	non-ARE
ENST00000520615.1	TACC1	124.223	0.748955	0.10511	7.12543	1.03759e-12	3.86172e-11	non-ARE
ENST00000585291.1	NFE2L1	363.457	0.468434	0.0657449	7.12501	1.04071e-12	3.8706e-11	non-ARE
ENST00000274625.5	FGF18	11.343	1.994	0.279994	7.12158	1.06697e-12	3.9655e-11	2
ENST00000449193.2	SKIDA1	48.3294	-0.832432	0.116965	-7.11691	1.10374e-12	4.0993e-11	non-ARE
ENST00000257497.6	ANXA1	7135.72	-0.375299	0.05274	-7.11603	1.11077e-12	4.12254e-11	non-ARE
ENST00000367187.3	PIK3C2B	146.782	0.561276	0.0790949	7.09623	1.28208e-12	4.75503e-11	non-ARE
ENST00000448872.2	RCL1	49.7463	0.894852	0.126108	7.09594	1.28478e-12	4.76173e-11	non-ARE
ENST00000340077.5	PARD3	97.581	-0.882049	0.124309	-7.09561	1.28785e-12	4.76978e-11	non-ARE
ENST00000393034.2	FAIM	24.5316	1.19464	0.168393	7.09435	1.2996e-12	4.80926e-11	non-ARE
ENST00000370315.3	CGAS	92.0843	-0.730989	0.103039	-7.09428	1.30031e-12	4.80926e-11	non-ARE
ENST00000473702.1	TIPARP	80.1749	1.54798	0.218238	7.09307	1.31167e-12	4.8479e-11	3
ENST00000319190.5	TTC7A	142.305	0.739726	0.104367	7.08771	1.36352e-12	5.03604e-11	non-ARE
ENST00000337576.5	LZTS3	30.148	1.09486	0.154494	7.08672	1.37332e-12	5.06871e-11	non-ARE
ENST00000430930.1	TNS1	46.5034	0.905052	0.127714	7.08654	1.37511e-12	5.07181e-11	non-ARE
ENST00000359015.4	MAP3K5	64.6059	-0.846935	0.119665	-7.07755	1.46723e-12	5.40784e-11	non-ARE
ENST00000536019.1	MCU	158.107	-0.698667	0.0987844	-7.07265	1.52003e-12	5.59856e-11	non-ARE
ENST00000354922.3	PNRC1	66.0199	1.06528	0.150628	7.07227	1.52419e-12	5.61e-11	non-ARE
ENST00000371064.3	ZDHHC9	276.313	0.460346	0.0650971	7.07168	1.53073e-12	5.63019e-11	non-ARE
ENST00000376542.3	ABHD12	110.044	0.792982	0.112141	7.0713	1.53486e-12	5.6415e-11	non-ARE
ENST00000252032.9	DNAAF9	250.329	0.586922	0.0830518	7.06693	1.58394e-12	5.81785e-11	non-ARE
ENST00000370508.5	GOT1	323.814	0.586193	0.0829757	7.06464	1.6103e-12	5.91062e-11	2
ENST00000375321.1	MAP3K8	68.8375	-1.09451	0.154985	-7.06205	1.6406e-12	6.01769e-11	non-ARE
ENST00000341772.4	DNER	29.8648	1.31696	0.186495	7.06162	1.64571e-12	6.03228e-11	non-ARE
ENST00000376911.1	ANXA1	7116.08	-0.373648	0.0529172	-7.06099	1.65322e-12	6.05563e-11	non-ARE
ENST00000309868.7	ABLIM3	18.7736	1.44856	0.205225	7.0584	1.68425e-12	6.16504e-11	non-ARE
ENST00000502436.1	MYO10	40.8099	-1.00435	0.142329	-7.05652	1.70718e-12	6.2447e-11	non-ARE
ENST00000543538.1	APBB2	101.859	0.945982	0.134213	7.04835	1.81051e-12	6.61812e-11	1
ENST00000509493.1	FGB	93.6498	1.42723	0.202501	7.04805	1.81443e-12	6.62791e-11	2
ENST00000216117.8	HMOX1	536.965	-0.799163	0.113392	-7.04781	1.81754e-12	6.63471e-11	non-ARE
ENST00000302539.4	ABCC8	10.9125	2.24698	0.318837	7.04743	1.82247e-12	6.64814e-11	non-ARE
ENST00000418109.1	LAMB2	282.946	0.511011	0.0725305	7.04546	1.84853e-12	6.73858e-11	non-ARE
ENST00000547314.1	TGFBR1	29.7972	1.10593	0.15698	7.04509	1.85341e-12	6.75178e-11	non-ARE
ENST00000520659.1	OSGIN2	81.5356	-0.863238	0.122545	-7.04427	1.86442e-12	6.78723e-11	1
ENST00000592772.1	PPL	14.8726	1.85663	0.263599	7.04336	1.87654e-12	6.82667e-11	2
ENST00000595464.1	C5AR2	12.2902	1.97015	0.279928	7.03807	1.94923e-12	7.08628e-11	3
ENST00000358157.2	S1PR3	692.411	0.516785	0.073435	7.0373	1.95994e-12	7.12036e-11	non-ARE
ENST00000559170.1	PEX11A	34.8434	1.03762	0.147479	7.03575	1.98188e-12	7.19517e-11	1
ENST00000444604.1	PROSER2	26.0949	1.10314	0.157033	7.02491	2.1421e-12	7.77154e-11	non-ARE
ENST00000432797.2	MAP7	96.3684	-1.19789	0.170619	-7.02089	2.20463e-12	7.99296e-11	1
ENST00000356025.3	SIRPA	142.769	-0.68689	0.0979059	-7.01582	2.286e-12	8.28233e-11	non-ARE
ENST00000426650.2	CD59	209.157	0.767395	0.10939	7.01522	2.29581e-12	8.31219e-11	non-ARE
ENST00000369304.3	ITGA10	14.1688	2.08253	0.296991	7.01208	2.34798e-12	8.49531e-11	non-ARE
ENST00000535035.1	DHCR24	61.6827	1.06437	0.151836	7.01002	2.38279e-12	8.61542e-11	non-ARE
ENST00000276654.5	LRP12	214.435	-0.549976	0.0784905	-7.00691	2.43639e-12	8.80325e-11	1
ENST00000321797.8	LMO7	65.6983	0.734155	0.104835	7.00295	2.50627e-12	9.04957e-11	1
ENST00000424712.2	PIK3C2B	140.821	0.591471	0.0844687	7.00224	2.51893e-12	9.08915e-11	non-ARE
ENST00000549500.1	PCED1B	36.2331	-1.18181	0.168805	-7.00102	2.54107e-12	9.16283e-11	non-ARE
ENST00000265077.3	VCAN	1150.96	-0.856583	0.122362	-7.00041	2.55215e-12	9.19656e-11	1
ENST00000341469.2	TRIM14	178.646	0.64824	0.0926287	6.99826	2.59152e-12	9.33211e-11	non-ARE
ENST00000238081.3	YWHAQ	8965.27	0.610725	0.0873078	6.99508	2.6511e-12	9.54022e-11	non-ARE
ENST00000380680.4	UBL3	568.173	0.504382	0.0721252	6.99314	2.68798e-12	9.66639e-11	1
ENST00000521288.1	NUDT16	57.3211	0.788997	0.112888	6.98921	2.76444e-12	9.93462e-11	non-ARE
ENST00000327492.3	TOB2	338.166	0.470406	0.0673535	6.98414	2.86615e-12	1.02794e-10	non-ARE
ENST00000567873.1	STARD13	14.6365	1.6389	0.234655	6.98428	2.86314e-12	1.02794e-10	1
ENST00000298786.4	SHLD2	938.872	0.437888	0.0626975	6.98414	2.86616e-12	1.02794e-10	non-ARE
ENST00000361246.2	CDC42BPB	2111.47	0.44056	0.0630853	6.98356	2.87793e-12	1.03146e-10	non-ARE
ENST00000242591.5	IFT81	174.343	-0.591485	0.0847057	-6.98283	2.89291e-12	1.03614e-10	non-ARE
ENST00000396193.1	PDE1C	58.6354	-1.76137	0.252377	-6.97913	2.9702e-12	1.0631e-10	1
ENST00000370657.4	LGSN	76.7128	-0.877754	0.12578	-6.97847	2.98421e-12	1.0674e-10	1
ENST00000295414.3	CCNYL1	242.683	-0.525159	0.0752685	-6.97714	3.01241e-12	1.07676e-10	non-ARE
ENST00000433297.2	HMGCS1	593.176	0.440446	0.063135	6.97626	3.03149e-12	1.08286e-10	non-ARE
ENST00000504171.1	NSG1	3.82228	5.08836	0.72948	6.97532	3.05171e-12	1.08935e-10	non-ARE
ENST00000332160.4	METTL7A	8.88476	2.34669	0.336534	6.97313	3.09967e-12	1.10573e-10	1
ENST00000301030.4	ANKRD11	262.406	0.559677	0.0802812	6.97146	3.13675e-12	1.11821e-10	1
ENST00000592179.1	ANKRD29	97.3882	0.861026	0.123566	6.96815	3.21131e-12	1.14402e-10	non-ARE
ENST00000287878.4	PRKAG2	129.425	0.867629	0.124544	6.96644	3.25069e-12	1.15728e-10	1
ENST00000307078.5	AXIN2	85.8914	-0.776863	0.111519	-6.96617	3.25681e-12	1.15868e-10	1
ENST00000527521.1	PRSS23	108.869	-0.692652	0.0994608	-6.96407	3.30583e-12	1.17534e-10	non-ARE
ENST00000375315.2	AOPEP	217.859	-0.565524	0.0812238	-6.96254	3.34194e-12	1.18738e-10	non-ARE
ENST00000513145.1	AMOTL2	63.4236	0.723274	0.103895	6.96158	3.36471e-12	1.19467e-10	non-ARE
ENST00000248437.4	TUBA4A	305.781	-0.657187	0.0944175	-6.96043	3.39225e-12	1.20365e-10	non-ARE
ENST00000525681.1	EIF4G2	3803.79	-0.465055	0.0668178	-6.96004	3.40169e-12	1.2062e-10	non-ARE
ENST00000531956.1	FADS3	17.0941	1.42061	0.204372	6.95109	3.62476e-12	1.28444e-10	non-ARE
ENST00000417294.1	MAP4K4	173.056	0.546114	0.078577	6.95004	3.65172e-12	1.29313e-10	1
ENST00000544292.1	PARD3	92.6106	-0.863677	0.124315	-6.94749	3.71851e-12	1.31591e-10	non-ARE
ENST00000605149.1	AKR1C3	5227.4	-0.332535	0.0478827	-6.94479	3.79016e-12	1.34037e-10	non-ARE
ENST00000361871.3	MSRB1	342.943	0.702266	0.101142	6.94334	3.82945e-12	1.35337e-10	non-ARE
ENST00000258947.3	CALCOCO2	621.341	0.611775	0.0881268	6.94198	3.86629e-12	1.36548e-10	non-ARE
ENST00000512590.2	VCAN	275.636	-0.847589	0.12212	-6.94063	3.90366e-12	1.37762e-10	1
ENST00000359280.4	ADAM15	94.8004	0.60133	0.0866402	6.94055	3.90584e-12	1.37762e-10	non-ARE
ENST00000526148.1	EIF4G2	3812.06	-0.470513	0.0677981	-6.93991	3.92338e-12	1.38289e-10	non-ARE
ENST00000396969.4	DNAJB1	253.697	0.563989	0.0813011	6.93704	4.00395e-12	1.41036e-10	non-ARE
ENST00000397752.3	MET	3593.15	-0.35698	0.0514615	-6.93683	4.00986e-12	1.41151e-10	1
ENST00000201031.2	TFAP2C	105.348	-0.594853	0.0857971	-6.93325	4.11278e-12	1.44678e-10	non-ARE
ENST00000542104.1	RASSF3	616.363	-0.464139	0.0669679	-6.93077	4.18558e-12	1.47142e-10	1
ENST00000343150.5	CTSL	568.132	-0.482968	0.0696887	-6.93037	4.19754e-12	1.47465e-10	non-ARE
ENST00000513407.1	POU5F1	12.7755	1.7812	0.257197	6.92542	4.34675e-12	1.52505e-10	non-ARE
ENST00000535366.1	ENO2	104.607	-0.74387	0.107411	-6.92544	4.34626e-12	1.52505e-10	5
ENST00000366843.2	ENAH	409.567	0.485339	0.0700835	6.92515	4.35511e-12	1.52698e-10	1
ENST00000300061.2	SCNN1G	6.29656	4.62207	0.667486	6.9246	4.37208e-12	1.53192e-10	non-ARE
ENST00000290341.3	IGF2BP1	2220.22	0.334989	0.0483982	6.92152	4.46834e-12	1.56462e-10	1
ENST00000355237.2	OCLN	289.56	-0.486297	0.0702726	-6.92015	4.51153e-12	1.57871e-10	1
ENST00000377741.3	GPR20	9.70268	2.04564	0.295641	6.91932	4.53806e-12	1.58695e-10	non-ARE
ENST00000509391.1	UGDH	193.644	-0.704662	0.101863	-6.91776	4.58853e-12	1.60355e-10	non-ARE
ENST00000409512.1	KYNU	685.841	-0.663256	0.0959028	-6.91592	4.64831e-12	1.62337e-10	2
ENST00000308377.4	SLFN11	121.218	-0.716565	0.103613	-6.91576	4.65359e-12	1.62415e-10	1
ENST00000482108.1	PEG10	3037.95	-0.457127	0.0661034	-6.91532	4.66797e-12	1.6281e-10	1
ENST00000407482.1	TP53I3	113.597	0.663285	0.095929	6.91434	4.7006e-12	1.63841e-10	non-ARE
ENST00000295981.3	IL17RC	19.8683	1.42454	0.206064	6.91306	4.74304e-12	1.65212e-10	non-ARE
ENST00000375650.3	HSPA1B	650.669	-0.737664	0.106719	-6.91224	4.77067e-12	1.66066e-10	1
ENST00000381844.4	YWHAQ	8952.36	0.59569	0.0861865	6.91163	4.79104e-12	1.66666e-10	non-ARE
ENST00000437042.2	RARB	258.121	0.507202	0.0734729	6.90325	5.08254e-12	1.76691e-10	1
ENST00000381418.4	HR	108.078	-0.627929	0.090981	-6.90177	5.13596e-12	1.78432e-10	non-ARE
ENST00000436190.2	MAPRE2	38.9632	-0.93995	0.136317	-6.89533	5.37388e-12	1.86576e-10	1
ENST00000289166.5	TENT5B	11.7252	1.80403	0.261688	6.89383	5.43087e-12	1.88432e-10	non-ARE
ENST00000296839.2	FOXQ1	28.9366	-1.12488	0.16321	-6.8922	5.49368e-12	1.90487e-10	non-ARE
ENST00000409215.1	GLS	344.239	-0.672007	0.097519	-6.89104	5.53861e-12	1.9192e-10	non-ARE
ENST00000304621.6	TTC39C	68.0906	0.772433	0.112115	6.88963	5.59363e-12	1.937e-10	non-ARE
ENST00000454988.1	NYAP1	5.87958	3.1962	0.464177	6.88573	5.74909e-12	1.98954e-10	2
ENST00000369038.2	ADAMTSL4	17.1068	1.41428	0.205508	6.88188	5.90678e-12	2.04279e-10	1
ENST00000414770.1	IFNGR1	25.6328	1.38521	0.201351	6.8796	6.00212e-12	2.07441e-10	non-ARE
ENST00000503506.2	TXNRD1	1554.44	-0.496068	0.0721184	-6.87852	6.04782e-12	2.08885e-10	2
ENST00000296252.4	LIPH	110.102	-0.578963	0.0841856	-6.87722	6.10322e-12	2.10662e-10	non-ARE
ENST00000400053.4	PTPRM	271.554	0.721257	0.104897	6.87587	6.16138e-12	2.12532e-10	1
ENST00000548348.1	PCED1B	53.4217	-1.11964	0.162863	-6.87471	6.21153e-12	2.14123e-10	non-ARE
ENST00000360289.2	HK1	109.04	0.634765	0.0923531	6.87325	6.27574e-12	2.16196e-10	1
ENST00000320672.4	SSBP2	47.4035	0.834618	0.121463	6.87139	6.35795e-12	2.18887e-10	non-ARE
ENST00000413852.1	SEMA3F	36.9775	1.02536	0.14931	6.8673	6.54293e-12	2.2511e-10	non-ARE
ENST00000304460.10	SLC6A19	2.89244	4.99886	0.728157	6.86509	6.64505e-12	2.28476e-10	non-ARE
ENST00000369483.1	IGSF3	428.793	-0.442633	0.0644811	-6.86453	6.67114e-12	2.29225e-10	non-ARE
ENST00000520242.1	ELOC	306.893	0.695654	0.101345	6.8642	6.68627e-12	2.29597e-10	non-ARE
ENST00000394686.3	SGMS2	53.0693	0.900564	0.131305	6.85855	6.95628e-12	2.38714e-10	1
ENST00000378501.2	PLCB4	148.874	1.08011	0.157561	6.85521	7.12067e-12	2.44175e-10	1
ENST00000514516.1	AMOTL2	201.377	0.5532	0.0806987	6.85513	7.12458e-12	2.44175e-10	non-ARE
ENST00000381125.4	PFKP	772.55	0.647625	0.0945837	6.84711	7.53564e-12	2.58097e-10	non-ARE
ENST00000515021.1	UGDH	229.937	-0.613223	0.0896016	-6.84389	7.70736e-12	2.63809e-10	non-ARE
ENST00000451316.1	IP6K3	3.26613	4.88187	0.713504	6.84211	7.80373e-12	2.66936e-10	2
ENST00000527577.1	CD59	163.279	0.752913	0.11008	6.83971	7.93543e-12	2.71266e-10	non-ARE
ENST00000552280.1	SDS	6.96905	4.26033	0.623299	6.83513	8.19309e-12	2.79895e-10	non-ARE
ENST00000263710.4	CLASP1	240.436	0.552107	0.0808018	6.83286	8.32354e-12	2.84169e-10	1
ENST00000413608.1	IL17RC	18.6846	1.44208	0.211084	6.83176	8.38785e-12	2.86181e-10	non-ARE
ENST00000232892.7	AADAC	111.538	-0.795814	0.116549	-6.82815	8.60159e-12	2.93286e-10	non-ARE
ENST00000521059.1	PTK2	130.292	0.600767	0.0880008	6.82683	8.68105e-12	2.95805e-10	1
ENST00000546049.1	PITPNM2	29.8028	1.10424	0.161761	6.82635	8.71024e-12	2.96611e-10	non-ARE
ENST00000394566.1	SLFN11	121.374	-0.686252	0.100538	-6.82579	8.74432e-12	2.97526e-10	1
ENST00000329152.3	LZTS3	31.8903	1.03003	0.150904	6.82572	8.7483e-12	2.97526e-10	non-ARE
ENST00000562958.2	CNN2	78.0589	0.6672	0.0977527	6.82538	8.76906e-12	2.98042e-10	non-ARE
ENST00000399054.2	MKKS	481.843	-0.328759	0.0481718	-6.82473	8.80897e-12	2.99207e-10	2
ENST00000319136.4	APOL1	35.1418	1.07386	0.157366	6.82401	8.85355e-12	3.0053e-10	non-ARE
ENST00000404395.3	STAT3	198.22	0.534088	0.0782712	6.82356	8.88129e-12	3.01279e-10	non-ARE
ENST00000409334.1	COPS8	80.3148	0.785565	0.115246	6.81641	9.3342e-12	3.16442e-10	2
ENST00000519487.1	ELOC	287.468	0.622938	0.0914182	6.81416	9.48135e-12	3.21226e-10	non-ARE
ENST00000434585.1	RAB11FIP3	55.8765	0.87038	0.127877	6.80637	1.00091e-11	3.3889e-10	non-ARE
ENST00000421009.2	KLHL2	65.3282	0.6929	0.101843	6.80363	1.02013e-11	3.45178e-10	1
ENST00000381293.2	IL6ST	33.5021	1.10255	0.162104	6.8015	1.03536e-11	3.50111e-10	1
ENST00000371019.2	FRAT2	89.1793	0.661964	0.0973459	6.80012	1.04528e-11	3.53241e-10	non-ARE
ENST00000432376.1	PLCL2	25.9786	-1.0869	0.159888	-6.79788	1.06173e-11	3.58573e-10	1
ENST00000389272.3	STAT3	210.344	0.592298	0.0871347	6.7975	1.06451e-11	3.59281e-10	non-ARE
ENST00000404525.1	LTBP1	73.9595	0.928072	0.136596	6.79426	1.0887e-11	3.67215e-10	non-ARE
ENST00000357769.4	THSD4	70.7905	0.770292	0.113377	6.79408	1.09003e-11	3.6743e-10	2
ENST00000321464.5	ZBTB38	211.919	0.508743	0.0749063	6.79173	1.10794e-11	3.73231e-10	1
ENST00000368921.3	MLLT11	663.927	-0.387932	0.0571692	-6.78568	1.15541e-11	3.88976e-10	2
ENST00000287842.3	NRG1	40.1532	-0.883556	0.130288	-6.78155	1.1889e-11	3.99997e-10	non-ARE
ENST00000339142.2	C1QTNF1	37.1638	0.910327	0.134255	6.78056	1.19707e-11	4.02493e-10	non-ARE
ENST00000378454.3	DCDC2	300.97	-0.837029	0.123586	-6.77283	1.26288e-11	4.24351e-10	1
ENST00000367589.3	XPR1	981.642	0.437886	0.0646936	6.76861	1.30023e-11	4.36352e-10	1
ENST00000548912.1	PXN	18.7861	1.25588	0.185545	6.76862	1.30018e-11	4.36352e-10	2
ENST00000526852.1	ZBED5	46.1204	-0.893877	0.132069	-6.76826	1.30343e-11	4.37151e-10	non-ARE
ENST00000331129.3	ID2	67.4592	-0.889091	0.131364	-6.76814	1.30447e-11	4.37222e-10	1
ENST00000369615.1	MAGI3	81.7655	-0.752273	0.111238	-6.76276	1.35392e-11	4.53512e-10	1
ENST00000375066.5	TBC1D2	31.5634	1.29354	0.191283	6.7624	1.3572e-11	4.54324e-10	non-ARE
ENST00000265138.3	ARRDC3	630.956	-0.940214	0.139052	-6.7616	1.36477e-11	4.56572e-10	non-ARE
ENST00000413037.1	TP53I3	63.5122	0.755503	0.111782	6.75872	1.39212e-11	4.65428e-10	non-ARE
ENST00000377813.1	RRBP1	130.064	0.759522	0.112391	6.75783	1.4007e-11	4.68005e-10	non-ARE
ENST00000476977.1	GTF2IRD1	69.3228	0.779645	0.115388	6.75675	1.41126e-11	4.71237e-10	non-ARE
ENST00000381769.2	CAMKK1	120.902	0.773207	0.114454	6.75564	1.42205e-11	4.74544e-10	non-ARE
ENST00000442003.2	CPEB2	108.505	-0.911421	0.134946	-6.75395	1.43877e-11	4.79823e-10	1
ENST00000344768.5	FRMD6	71.4916	0.715507	0.105941	6.75384	1.43987e-11	4.79888e-10	1
ENST00000410113.1	EVA1A	25.6352	-1.13417	0.167979	-6.75186	1.45958e-11	4.86153e-10	non-ARE
ENST00000548365.1	TGFBR1	28.0939	1.18886	0.176147	6.74923	1.48632e-11	4.94751e-10	non-ARE
ENST00000557957.1	PDE8A	246.628	-0.481496	0.0713686	-6.74661	1.51336e-11	5.03435e-10	1
ENST00000439853.1	LRRC8B	96.6495	-0.646946	0.0959252	-6.74428	1.5379e-11	5.1128e-10	non-ARE
ENST00000252804.4	PXDN	125.977	0.59954	0.0889103	6.7432	1.54935e-11	5.14445e-10	2
ENST00000367651.2	CITED2	43.7966	0.871636	0.12926	6.74325	1.5488e-11	5.14445e-10	1
ENST00000339995.5	EIF4G2	3880.39	-0.468659	0.0695118	-6.74216	1.56054e-11	5.17836e-10	non-ARE
ENST00000379200.1	PROSER2	67.9766	1.26602	0.187813	6.74084	1.57473e-11	5.2222e-10	non-ARE
ENST00000261195.2	GYS2	12.698	1.86722	0.277007	6.74068	1.57646e-11	5.22469e-10	1
ENST00000375213.3	MAP3K20	160.644	-0.487801	0.072411	-6.73656	1.62183e-11	5.37172e-10	non-ARE
ENST00000407343.3	PTPN12	180.079	0.665132	0.0987758	6.73375	1.65341e-11	5.47288e-10	non-ARE
ENST00000355327.3	THSD4	314.727	0.712032	0.105799	6.73007	1.69585e-11	5.60988e-10	2
ENST00000338791.6	IMPDH1	45.8362	0.871422	0.129497	6.72929	1.70497e-11	5.63656e-10	non-ARE
ENST00000404826.2	SDK1	43.7785	2.18283	0.324402	6.72879	1.7108e-11	5.65234e-10	1
ENST00000526390.1	TXNRD1	1550.26	-0.511669	0.0760479	-6.72824	1.7173e-11	5.67029e-10	2
ENST00000533171.1	SYBU	5.8441	3.05792	0.454573	6.727	1.73195e-11	5.7151e-10	non-ARE
ENST00000557530.1	CKB	10.4982	2.32609	0.345828	6.72615	1.74207e-11	5.74494e-10	non-ARE
ENST00000406870.2	BCL6	27.5085	1.10484	0.164313	6.724	1.768e-11	5.82686e-10	non-ARE
ENST00000541477.1	ENO2	91.8924	-0.716936	0.106664	-6.72145	1.7992e-11	5.926e-10	5
ENST00000378182.3	TRIM13	173.259	0.581618	0.0865346	6.72121	1.80216e-11	5.93209e-10	non-ARE
ENST00000371610.2	PARD6B	288.179	0.533641	0.0794202	6.71922	1.82701e-11	6.01017e-10	non-ARE
ENST00000397279.4	APOL1	26.0323	1.20422	0.179282	6.71689	1.85644e-11	6.10322e-10	non-ARE
ENST00000379775.4	PFKFB3	1288.93	-0.353738	0.0526679	-6.7164	1.86267e-11	6.11993e-10	3
ENST00000581703.1	PER1	3.00483	4.7624	0.709393	6.71335	1.90212e-11	6.24536e-10	non-ARE
ENST00000374632.3	EPHB2	98.4051	-0.758357	0.112964	-6.71326	1.90319e-11	6.24536e-10	non-ARE
ENST00000320665.6	KYAT1	27.391	1.24682	0.185913	6.70651	1.9934e-11	6.53733e-10	non-ARE
ENST00000552912.1	IFT81	174.216	-0.504396	0.0752568	-6.70233	2.05128e-11	6.72303e-10	non-ARE
ENST00000383812.4	IL17RC	18.7873	1.40455	0.209578	6.7018	2.05869e-11	6.74317e-10	non-ARE
ENST00000559200.1	GCNT3	88.9019	-0.699203	0.104489	-6.69167	2.20643e-11	7.22263e-10	1
ENST00000296129.1	CDCP1	108.947	-0.624037	0.0933039	-6.68822	2.25902e-11	7.39025e-10	1
ENST00000544465.1	MAP7	99.8531	-1.08112	0.161698	-6.68608	2.29224e-11	7.49431e-10	1
ENST00000550607.1	RND1	10.4714	-1.9247	0.287913	-6.68502	2.30897e-11	7.54439e-10	non-ARE
ENST00000539239.1	PTHLH	8.23516	-2.20723	0.330363	-6.68122	2.36956e-11	7.73762e-10	1
ENST00000540918.2	TTC39C	125.572	0.649516	0.0972245	6.68058	2.37993e-11	7.76671e-10	non-ARE
ENST00000366690.4	RAB4A	487.637	0.479677	0.0718244	6.67847	2.41447e-11	7.87459e-10	1
ENST00000307677.4	BCL2L1	252.764	0.639994	0.095855	6.67669	2.44395e-11	7.96588e-10	non-ARE
ENST00000518483.1	EXO1	116.535	-0.841056	0.125981	-6.67606	2.45448e-11	7.99531e-10	non-ARE
ENST00000454389.1	SLC4A7	37.9519	-0.940161	0.140854	-6.67474	2.47675e-11	8.0629e-10	2
ENST00000260386.5	ITPKA	12.1605	1.79108	0.268345	6.67455	2.47984e-11	8.06805e-10	non-ARE
ENST00000361505.5	PNP	309.288	-0.480532	0.0720115	-6.67299	2.50651e-11	8.14983e-10	1
ENST00000300177.4	GREM1	14.1607	-1.46375	0.219716	-6.662	2.70129e-11	8.77778e-10	1
ENST00000339276.4	SFN	411.9	0.648002	0.0973066	6.65939	2.74968e-11	8.9296e-10	non-ARE
ENST00000257527.4	ADAM19	162.788	-0.513282	0.0770966	-6.65765	2.78242e-11	9.03041e-10	non-ARE
ENST00000341517.4	PDE4B	52.6683	-0.781928	0.117504	-6.65445	2.84354e-11	9.22315e-10	1
ENST00000456431.1	NRCAM	66.5096	1.17157	0.176118	6.65215	2.88834e-11	9.36276e-10	non-ARE
ENST00000358187.2	ITPRIP	125.488	0.581857	0.0875573	6.64544	3.02311e-11	9.79367e-10	2
ENST00000393991.1	TSC22D4	21.0802	1.27814	0.192352	6.6448	3.03637e-11	9.83065e-10	non-ARE
ENST00000450186.1	BAG3	54.9344	1.05853	0.159347	6.64292	3.07529e-11	9.95059e-10	non-ARE
ENST00000523308.1	DENND3	45.2016	0.894724	0.134793	6.63776	3.18489e-11	1.0299e-09	1
ENST00000372987.4	CCND3	88.158	-0.77109	0.116222	-6.63461	3.25368e-11	1.0515e-09	1
ENST00000278829.2	FADS3	34.182	1.00306	0.15123	6.63267	3.29675e-11	1.06478e-09	non-ARE
ENST00000535012.1	HIP1R	25.7591	1.16865	0.176206	6.6323	3.30506e-11	1.06681e-09	non-ARE
ENST00000334318.6	PTBP3	891.028	-0.520515	0.078487	-6.63186	3.31493e-11	1.06935e-09	1
ENST00000534070.1	CHEK1	313.922	-0.484893	0.0731209	-6.63139	3.32549e-11	1.07211e-09	non-ARE
ENST00000361875.3	TSC22D2	153.95	0.562948	0.0849248	6.62878	3.38474e-11	1.09055e-09	1
ENST00000425175.1	SLC4A4	59.8415	-0.763872	0.115329	-6.62341	3.51006e-11	1.13024e-09	non-ARE
ENST00000336803.1	CLDN2	124.48	-1.28419	0.193917	-6.62233	3.53575e-11	1.13783e-09	non-ARE
ENST00000374773.1	PARD3	94.2456	-0.860792	0.130009	-6.62103	3.56694e-11	1.14717e-09	non-ARE
ENST00000422245.1	SQSTM1	35.8456	-1.20093	0.1814	-6.62034	3.58365e-11	1.15185e-09	non-ARE
ENST00000474754.1	TM4SF18	103.72	-0.898737	0.135765	-6.61982	3.59636e-11	1.15524e-09	1
ENST00000300737.4	STIM1	428.36	0.657056	0.099259	6.61962	3.60133e-11	1.15614e-09	1
ENST00000494453.1	HGD	26.2054	1.04634	0.158133	6.61683	3.66979e-11	1.17741e-09	non-ARE
ENST00000528731.1	KCNJ11	5.72329	3.62265	0.547838	6.61263	3.77556e-11	1.21061e-09	non-ARE
ENST00000522337.1	ELOC	237.204	0.623466	0.0942856	6.61252	3.77832e-11	1.21077e-09	non-ARE
ENST00000303562.4	FOS	55.3068	0.822079	0.124341	6.61147	3.80513e-11	1.21863e-09	2
ENST00000342785.4	VCAN	372.451	-0.828095	0.125271	-6.61044	3.83179e-11	1.22642e-09	1
ENST00000291574.4	TRAPPC10	450.609	0.370175	0.0560007	6.61018	3.83845e-11	1.22782e-09	1
ENST00000348354.6	BTG3	122.108	-0.671269	0.101608	-6.60647	3.93587e-11	1.25822e-09	1
ENST00000285930.4	AKR1B1	8286.97	-0.301352	0.0456244	-6.60505	3.97374e-11	1.26957e-09	non-ARE
ENST00000293756.4	IP6K3	2.82876	4.65322	0.704549	6.60454	3.9876e-11	1.27323e-09	2
ENST00000349258.4	THSD1	22.8432	-1.22874	0.186058	-6.60408	3.99991e-11	1.2764e-09	non-ARE
ENST00000324093.4	PLXND1	333.232	0.40411	0.0612002	6.60309	4.02671e-11	1.28418e-09	non-ARE
ENST00000369966.3	NFKB2	54.4199	-0.873826	0.132364	-6.6017	4.0647e-11	1.29552e-09	non-ARE
ENST00000554517.1	SLC7A7	49.6634	1.03222	0.156503	6.5955	4.23838e-11	1.35007e-09	1
ENST00000536985.1	PFKFB3	1249.88	-0.344941	0.0523355	-6.59096	4.37e-11	1.39117e-09	3
ENST00000536159.1	CITED2	41.0672	0.861968	0.130787	6.59064	4.37942e-11	1.39333e-09	1
ENST00000523084.1	MRNIP	21.1404	-1.18001	0.17906	-6.59006	4.39658e-11	1.39795e-09	non-ARE
ENST00000378204.2	EXT1	381.867	-0.386071	0.0585877	-6.58962	4.40945e-11	1.40121e-09	2
ENST00000544450.2	EVL	47.9256	0.97338	0.147731	6.58889	4.43137e-11	1.40734e-09	non-ARE
ENST00000526691.1	TXNRD1	1566.7	-0.496957	0.0754304	-6.58828	4.44938e-11	1.41221e-09	2
ENST00000334512.5	ZMIZ1	959.427	-0.468511	0.0711424	-6.58554	4.5323e-11	1.43768e-09	non-ARE
ENST00000374768.1	PARD3	66.7165	-0.877458	0.133298	-6.58269	4.62e-11	1.46462e-09	non-ARE
ENST00000440289.2	PTPRJ	244.382	0.45522	0.0692201	6.57641	4.81927e-11	1.52689e-09	non-ARE
ENST00000396525.2	EIF4G2	3631.57	-0.448897	0.068263	-6.57599	4.83308e-11	1.53035e-09	non-ARE
ENST00000591051.1	NPC1	335.365	0.470477	0.0715722	6.57347	4.91574e-11	1.5556e-09	non-ARE
ENST00000367357.3	NR5A2	12.7639	-1.6572	0.252122	-6.57299	4.93137e-11	1.55962e-09	1
ENST00000429938.1	HSPB1	340.975	1.1479	0.1747	6.57066	5.00926e-11	1.58331e-09	non-ARE
ENST00000262441.5	GLP2R	154.401	-0.771067	0.117376	-6.56921	5.05813e-11	1.59781e-09	non-ARE
ENST00000406174.2	MAFK	18.9189	-1.29539	0.197237	-6.56769	5.11002e-11	1.61324e-09	1
ENST00000381750.4	RCL1	204.261	0.587819	0.0895505	6.56411	5.23452e-11	1.65157e-09	non-ARE
ENST00000376931.2	MRNIP	25.117	-1.20761	0.184032	-6.56196	5.31063e-11	1.6746e-09	non-ARE
ENST00000265755.3	GTF2IRD1	66.6073	0.750996	0.114529	6.55729	5.47952e-11	1.72683e-09	non-ARE
ENST00000374776.1	PARD3	95.9777	-0.84399	0.128758	-6.55487	5.56888e-11	1.75395e-09	non-ARE
ENST00000345425.2	GIPC1	89.1868	0.600728	0.0916609	6.55381	5.60875e-11	1.76546e-09	non-ARE
ENST00000366559.4	KMO	332.457	0.65545	0.100037	6.55206	5.67476e-11	1.78519e-09	2
ENST00000343200.5	VCAN	1134.94	-0.799757	0.12215	-6.54735	5.85674e-11	1.84135e-09	1
ENST00000532082.1	EIF4G2	336.146	-0.430848	0.065812	-6.54664	5.88459e-11	1.84901e-09	non-ARE
ENST00000340385.5	PRDX6	3380.18	0.54942	0.0839466	6.54487	5.95466e-11	1.86993e-09	non-ARE
ENST00000305188.8	ESCO2	378.935	-0.684288	0.104637	-6.53966	6.16582e-11	1.93509e-09	non-ARE
ENST00000425128.2	SLC4A7	35.1501	-0.985014	0.150658	-6.5381	6.23072e-11	1.95431e-09	2
ENST00000524698.1	TXNRD1	724.045	-0.520055	0.0795455	-6.53783	6.24166e-11	1.95659e-09	2
ENST00000378470.1	FAM107B	1060.14	-0.447679	0.0684934	-6.53609	6.31477e-11	1.97834e-09	1
ENST00000257626.7	GSAP	141.826	0.648203	0.0991796	6.53565	6.33332e-11	1.98299e-09	1
ENST00000370355.2	SCD	4343.94	-0.533043	0.0815837	-6.5337	6.41644e-11	2.00783e-09	non-ARE
ENST00000465892.2	TGFBR3	20.4771	1.1791	0.180712	6.52472	6.81294e-11	2.13065e-09	1
ENST00000376451.2	KIAA1217	24.9019	-1.07816	0.165339	-6.52092	6.98772e-11	2.18403e-09	non-ARE
ENST00000519654.1	PTK2	127.009	0.630521	0.096751	6.51695	7.17525e-11	2.24133e-09	1
ENST00000395571.3	ZHX1	298.315	0.518956	0.0796343	6.51674	7.18532e-11	2.24316e-09	1
ENST00000409087.3	ST6GAL2	47.665	-0.824999	0.1266	-6.51658	7.19268e-11	2.24414e-09	1
ENST00000311620.5	ANKS4B	9.61094	-1.8778	0.288204	-6.51555	7.24257e-11	2.25839e-09	non-ARE
ENST00000457286.1	SNX8	18.1861	1.35333	0.20777	6.51361	7.33658e-11	2.28636e-09	non-ARE
ENST00000395626.1	EPN2	84.5664	0.622212	0.0955529	6.51171	7.43014e-11	2.31416e-09	1
ENST00000492843.1	PRKAG2	124.415	0.863637	0.132648	6.51073	7.47868e-11	2.32792e-09	1
ENST00000503336.1	SLC26A2	65.8691	0.807248	0.123989	6.51064	7.48308e-11	2.32793e-09	1
ENST00000540876.1	CLDN2	124.44	-1.31613	0.202153	-6.51055	7.48755e-11	2.32796e-09	non-ARE
ENST00000563258.1	NOL3	10.1452	1.91808	0.294688	6.50886	7.57254e-11	2.35301e-09	non-ARE
ENST00000568606.1	SQOR	168.433	0.675342	0.10376	6.50866	7.58234e-11	2.35468e-09	non-ARE
ENST00000298784.1	SHLD2	907.859	0.432064	0.066387	6.50826	7.6026e-11	2.3596e-09	non-ARE
ENST00000442580.1	NRCAM	57.2521	1.25586	0.19304	6.50569	7.73354e-11	2.39884e-09	non-ARE
ENST00000502297.1	KIF13A	225.769	-0.493834	0.0759233	-6.50438	7.80139e-11	2.41848e-09	1
ENST00000558054.1	IRX3	15.3749	1.45679	0.224039	6.50242	7.90377e-11	2.44879e-09	non-ARE
ENST00000581322.1	PITPNC1	15.2825	1.53268	0.235714	6.50228	7.91112e-11	2.44964e-09	1
ENST00000407925.1	LTBP1	71.1041	0.93316	0.143546	6.50079	7.99019e-11	2.47269e-09	non-ARE
ENST00000525962.1	TGFBR3	26.7431	1.10041	0.169286	6.50031	8.01541e-11	2.47905e-09	1
ENST00000417934.2	ZBTB7B	22.0101	1.33747	0.20579	6.49921	8.07432e-11	2.49582e-09	non-ARE
ENST00000534690.1	ZBED5	43.3571	-0.888867	0.136795	-6.4978	8.15057e-11	2.51793e-09	non-ARE
ENST00000396703.1	UBE2E2	196.101	0.643292	0.099092	6.49187	8.47786e-11	2.61752e-09	1
ENST00000537194.2	SMAD3	41.2666	-0.944458	0.145486	-6.49174	8.48508e-11	2.61823e-09	non-ARE
ENST00000540509.1	ECT2	292.533	-0.518056	0.0798282	-6.48965	8.60383e-11	2.65334e-09	non-ARE
ENST00000305798.3	TSPAN5	118.369	-0.946076	0.145813	-6.48828	8.68244e-11	2.67603e-09	non-ARE
ENST00000543163.1	HPD	8.88207	2.16278	0.333349	6.48805	8.69538e-11	2.67847e-09	non-ARE
ENST00000412253.1	CYP26B1	71.4166	-0.66577	0.102663	-6.48502	8.87198e-11	2.73129e-09	non-ARE
ENST00000307259.8	PLPP1	123.749	0.543676	0.0838477	6.48409	8.92688e-11	2.7466e-09	non-ARE
ENST00000338446.4	FAIM	28.9926	1.14734	0.176982	6.48282	9.00268e-11	2.76832e-09	non-ARE
ENST00000582266.1	FAM222B	27.7617	1.12304	0.173247	6.48231	9.0326e-11	2.77592e-09	non-ARE
ENST00000537746.1	F11R	73.343	0.738775	0.113992	6.48093	9.11595e-11	2.79992e-09	non-ARE
ENST00000338193.6	PRIM1	127.906	-0.760645	0.117392	-6.47951	9.20224e-11	2.8248e-09	non-ARE
ENST00000489288.2	RHNO1	179.882	-0.418493	0.0646182	-6.4764	9.39387e-11	2.88196e-09	non-ARE
ENST00000580824.1	CDC6	45.7062	-0.98688	0.152415	-6.47493	9.48552e-11	2.9084e-09	1
ENST00000502527.2	VCAN	98.2984	-0.892304	0.137849	-6.47305	9.60438e-11	2.94315e-09	1
ENST00000265036.5	DEPDC1B	190.341	-0.629054	0.0972048	-6.47143	9.70781e-11	2.97313e-09	non-ARE
ENST00000587093.1	IL11	5.80213	-2.89631	0.447589	-6.47092	9.741e-11	2.98159e-09	3
ENST00000482740.1	SERPINA3	8.91087	2.49891	0.386335	6.46824	9.91503e-11	3.03311e-09	non-ARE
ENST00000581287.1	SLC16A3	60.3029	0.894948	0.138398	6.4665	1.00302e-10	3.06658e-09	non-ARE
ENST00000367204.1	SOX13	85.729	0.849144	0.131492	6.45778	1.06248e-10	3.24652e-09	1
ENST00000321892.4	BPTF	351.908	0.564615	0.0875426	6.4496	1.12146e-10	3.42475e-09	2
ENST00000396617.3	MRTFA	95.5062	0.610444	0.0947183	6.44483	1.15728e-10	3.53214e-09	non-ARE
ENST00000374379.4	CLIC4	2206.55	0.586234	0.0909877	6.443	1.17133e-10	3.57092e-09	non-ARE
ENST00000336219.3	CDCA4	195.636	-0.595168	0.0923742	-6.44301	1.17128e-10	3.57092e-09	non-ARE
ENST00000341065.4	SAMD11	90.215	-0.590275	0.0916318	-6.44182	1.18051e-10	3.59684e-09	non-ARE
ENST00000474453.2	TUT4	23.8776	1.13837	0.176731	6.44125	1.18493e-10	3.60826e-09	1
ENST00000358704.4	ZBTB18	365.666	-0.514218	0.079841	-6.44053	1.1906e-10	3.62343e-09	1
ENST00000360342.3	LZTS3	28.7372	1.05294	0.163502	6.43992	1.19537e-10	3.63589e-09	non-ARE
ENST00000467132.1	SERPINA3	13.2478	3.38739	0.526115	6.43849	1.20668e-10	3.66819e-09	non-ARE
ENST00000366513.4	CNST	331.081	0.483223	0.0750671	6.43721	1.2169e-10	3.69713e-09	2
ENST00000451790.1	CMKLR2	5.53662	4.42899	0.68835	6.43421	1.24116e-10	3.76871e-09	non-ARE
ENST00000332175.8	PTPRM	274.801	0.726815	0.113086	6.42712	1.30041e-10	3.94637e-09	1
ENST00000316707.6	PTPN13	106.834	-0.621798	0.0967637	-6.42594	1.31058e-10	3.97269e-09	1
ENST00000395246.1	CDC42SE2	491.71	0.439408	0.0683799	6.42598	1.31024e-10	3.97269e-09	1
ENST00000575712.1	BAIAP2	19.1856	1.30705	0.203421	6.42531	1.31601e-10	3.98687e-09	non-ARE
ENST00000560589.1	TLE3	18.5795	1.31632	0.204873	6.42508	1.318e-10	3.99065e-09	non-ARE
ENST00000361665.3	NFE2L1	354.879	0.46692	0.0726973	6.4228	1.33792e-10	4.04865e-09	non-ARE
ENST00000279249.2	CDC42EP2	28.6968	1.08793	0.16948	6.41921	1.36985e-10	4.14292e-09	non-ARE
ENST00000455322.2	CLASP1	236.229	0.555047	0.0864907	6.41742	1.38605e-10	4.18955e-09	1
ENST00000441564.3	PSD4	112.765	0.548714	0.0855696	6.41249	1.43159e-10	4.32474e-09	non-ARE
ENST00000306156.3	PRKCE	141.931	-0.556102	0.0867322	-6.41171	1.43895e-10	4.34451e-09	1
ENST00000344651.4	UNC119B	465.213	-0.350946	0.0547489	-6.4101	1.45425e-10	4.38822e-09	non-ARE
ENST00000368721.1	DHX32	237.013	-0.425351	0.0663609	-6.40966	1.45843e-10	4.39832e-09	non-ARE
ENST00000437180.1	RUNX1	54.1121	-0.847085	0.132161	-6.40951	1.45986e-10	4.40016e-09	1
ENST00000309446.6	KLF7	664.344	0.463154	0.0722824	6.40756	1.47869e-10	4.45439e-09	1
ENST00000588787.1	KANK2	86.3132	0.694507	0.10844	6.40453	1.50829e-10	4.541e-09	non-ARE
ENST00000377534.3	LMO7	64.2688	0.652272	0.101881	6.40233	1.53028e-10	4.60459e-09	1
ENST00000540176.1	STAT1	439.139	0.494412	0.0772406	6.40094	1.54423e-10	4.64393e-09	non-ARE
ENST00000457197.2	IRAK3	3.70282	4.45789	0.696941	6.39636	1.59122e-10	4.78256e-09	1
ENST00000514251.1	ZBTB38	2100.53	0.417102	0.0652173	6.39557	1.59949e-10	4.80469e-09	1
ENST00000263277.3	EHD2	795.116	0.426503	0.0666887	6.39544	1.60087e-10	4.80614e-09	1
ENST00000379454.4	ASPH	2624.98	-0.425258	0.0665307	-6.39191	1.63822e-10	4.91548e-09	1
ENST00000397860.3	MBP	104.887	-0.545869	0.0854085	-6.39127	1.64515e-10	4.93349e-09	non-ARE
ENST00000392445.2	C1QTNF1	33.7491	0.931211	0.145777	6.38792	1.68159e-10	5.03994e-09	non-ARE
ENST00000334351.7	PNRC2	830.91	0.341299	0.0534373	6.38691	1.69275e-10	5.07054e-09	non-ARE
ENST00000420246.2	TP53	119.417	-0.536638	0.0840509	-6.38468	1.71761e-10	5.14211e-09	non-ARE
ENST00000426053.1	APOL1	34.9783	1.04473	0.163673	6.38303	1.73621e-10	5.19487e-09	non-ARE
ENST00000340930.3	PTK2	123.597	0.691253	0.108379	6.3781	1.79296e-10	5.36167e-09	1
ENST00000505977.1	SPDL1	102.875	-0.584563	0.0917072	-6.37424	1.83877e-10	5.49556e-09	non-ARE
ENST00000292176.2	ZBTB7B	30.0992	1.0575	0.165937	6.37291	1.85476e-10	5.54026e-09	non-ARE
ENST00000432185.1	CCDC68	82.1385	0.646678	0.101597	6.36514	1.95106e-10	5.82462e-09	1
ENST00000359564.2	DSE	121.958	-0.597798	0.0939578	-6.36241	1.98612e-10	5.92598e-09	non-ARE
ENST00000392647.2	KLHL23	293.514	-0.607761	0.0955607	-6.35994	2.01831e-10	6.01867e-09	non-ARE
ENST00000411767.2	PTPN13	111.244	-0.654234	0.102948	-6.35497	2.08472e-10	6.21322e-09	1
ENST00000373539.3	PHKA1	194.611	0.49184	0.0773973	6.35474	2.08784e-10	6.21902e-09	non-ARE
ENST00000269209.6	GAREM1	25.1337	1.04955	0.165176	6.35413	2.09616e-10	6.24033e-09	1
ENST00000270458.2	CACNG8	45.3111	-0.956255	0.150555	-6.35152	2.13193e-10	6.34326e-09	1
ENST00000356628.2	NRARP	32.2807	-0.940439	0.14809	-6.35048	2.14647e-10	6.38297e-09	non-ARE
ENST00000507306.1	CALCOCO2	140.187	0.668945	0.105465	6.34282	2.25594e-10	6.70475e-09	non-ARE
ENST00000439082.2	AKR1C3	5242.18	-0.31469	0.0496169	-6.34239	2.26225e-10	6.71977e-09	non-ARE
ENST00000247226.7	PLEKHG3	93.6782	-0.633021	0.0998252	-6.34129	2.27852e-10	6.76053e-09	1
ENST00000378330.2	ANKRD11	265.958	0.482726	0.0761233	6.34137	2.27732e-10	6.76053e-09	1
ENST00000340855.6	IDS	1333.08	-0.533178	0.0841177	-6.33847	2.32055e-10	6.8814e-09	1
ENST00000302759.6	BUB1	324.216	-0.401723	0.0633829	-6.33804	2.32711e-10	6.89702e-09	non-ARE
ENST00000261726.6	CUX2	15.6331	3.50135	0.552696	6.33504	2.3728e-10	7.02854e-09	1
ENST00000157600.3	LMCD1	55.114	-0.77298	0.122022	-6.33476	2.37713e-10	7.03744e-09	1
ENST00000517847.2	ASPH	807.554	-0.503065	0.0794298	-6.33345	2.39737e-10	7.09341e-09	1
ENST00000515314.1	CYB5B	212.701	-0.44236	0.0698684	-6.33133	2.43058e-10	7.18768e-09	non-ARE
ENST00000379388.2	HIVEP1	143.791	-0.572874	0.0905039	-6.32983	2.45436e-10	7.25399e-09	non-ARE
ENST00000336708.7	TRIM16	423.495	-0.415802	0.0656973	-6.32905	2.46678e-10	7.2826e-09	non-ARE
ENST00000432226.1	GSN	16.0219	1.41183	0.223071	6.32908	2.46629e-10	7.2826e-09	non-ARE
ENST00000339708.5	PDE8A	103.755	-0.586304	0.0926643	-6.32718	2.49687e-10	7.36736e-09	1
ENST00000504238.1	ABLIM3	10.1747	1.7437	0.27564	6.32603	2.51556e-10	7.41838e-09	non-ARE
ENST00000232424.3	HES1	137.493	-0.713991	0.112869	-6.32582	2.51894e-10	7.42424e-09	non-ARE
ENST00000357977.5	NFIA	133.755	0.524531	0.0829342	6.32466	2.53786e-10	7.47588e-09	non-ARE
ENST00000219689.7	USP31	1244.59	0.397417	0.0628426	6.324	2.54871e-10	7.5037e-09	2
ENST00000397899.2	CRACDL	7.68797	2.08828	0.330414	6.32021	2.61216e-10	7.68624e-09	non-ARE
ENST00000503646.1	TNFAIP8	68.8063	-0.819104	0.129629	-6.31883	2.63557e-10	7.75084e-09	non-ARE
ENST00000558360.1	RHCG	6.95024	2.70555	0.428259	6.31756	2.6573e-10	7.81044e-09	non-ARE
ENST00000437761.2	CD59	160.942	0.737284	0.116741	6.31555	2.69203e-10	7.90817e-09	non-ARE
ENST00000371250.3	PLPP3	346.591	-0.482583	0.0764131	-6.31544	2.6939e-10	7.90897e-09	non-ARE
ENST00000558986.1	ANXA2	524.701	0.463254	0.0733534	6.31536	2.69528e-10	7.90897e-09	non-ARE
ENST00000568146.1	NOL3	19.9555	1.23388	0.195411	6.31429	2.71397e-10	7.95942e-09	non-ARE
ENST00000358697.4	ZXDA	98.6514	0.614356	0.0973095	6.31342	2.72928e-10	7.99992e-09	1
ENST00000302176.8	DCLK2	50.4848	-0.829556	0.131417	-6.31241	2.74717e-10	8.04794e-09	non-ARE
ENST00000539363.1	ITGA10	6.78633	2.47727	0.392466	6.31206	2.75349e-10	8.06201e-09	non-ARE
ENST00000399408.2	ABCC1	386.663	-0.347355	0.0550345	-6.31158	2.76195e-10	8.08236e-09	1
ENST00000229277.1	ENO2	90.4865	-0.765673	0.121376	-6.30827	2.8218e-10	8.25296e-09	5
ENST00000381938.3	TMEM156	58.7424	-0.794365	0.125929	-6.30804	2.82584e-10	8.26022e-09	1
ENST00000373542.4	PHKA1	234.116	0.50905	0.0807219	6.30622	2.85925e-10	8.3533e-09	non-ARE
ENST00000522890.1	NDRG1	11.4511	1.74536	0.2768	6.30548	2.87296e-10	8.38875e-09	non-ARE
ENST00000201979.2	REM1	2.35477	4.71165	0.747585	6.3025	2.92879e-10	8.54709e-09	non-ARE
ENST00000514106.1	UGDH	213.072	-0.631777	0.100255	-6.30169	2.94427e-10	8.58755e-09	non-ARE
ENST00000425019.1	MAP4K4	151.733	0.500178	0.0793736	6.30157	2.94647e-10	8.58927e-09	1
ENST00000375064.1	TBC1D2	30.9931	1.11731	0.177368	6.2994	2.98791e-10	8.70532e-09	non-ARE
ENST00000381075.2	PFKP	683.406	0.632885	0.100533	6.2953	3.06815e-10	8.9342e-09	non-ARE
ENST00000458258.1	PTBP3	889.698	-0.481148	0.0764432	-6.29419	3.09013e-10	8.9933e-09	1
ENST00000393481.2	TES	243.778	0.604971	0.0961743	6.29036	3.1673e-10	9.21286e-09	non-ARE
ENST00000361475.2	TGM2	6689.98	0.828977	0.131901	6.28483	3.28211e-10	9.5416e-09	1
ENST00000368149.2	ARHGAP18	365.837	-0.438894	0.0698356	-6.28468	3.28528e-10	9.5456e-09	1
ENST00000357668.1	ASAP1	813.867	0.40088	0.0638348	6.27996	3.38651e-10	9.83436e-09	non-ARE
ENST00000428099.1	NFKB2	52.7427	-1.0218	0.162726	-6.27929	3.40119e-10	9.87161e-09	non-ARE
ENST00000422706.1	APOL1	33.6908	0.974987	0.155275	6.27911	3.4052e-10	9.87785e-09	non-ARE
ENST00000416904.3	ZNF740	525.734	0.382593	0.0609363	6.27857	3.4169e-10	9.90642e-09	1
ENST00000375078.3	CAMK2N1	2105.44	0.371873	0.0592595	6.27534	3.48863e-10	1.01089e-08	1
ENST00000357063.3	LMO7	68.6055	0.647467	0.103193	6.27434	3.51122e-10	1.01688e-08	1
ENST00000397560.2	KDM7A	61.5393	0.74006	0.117967	6.27343	3.53185e-10	1.0223e-08	2
ENST00000359426.6	HK1	115.945	0.555261	0.0885145	6.2731	3.53923e-10	1.02388e-08	1
ENST00000380861.4	WWC3	792.166	0.322901	0.0514748	6.27299	3.54184e-10	1.02408e-08	2
ENST00000455841.2	GTF2IRD1	63.9571	0.747329	0.119145	6.27242	3.55487e-10	1.02729e-08	non-ARE
ENST00000263798.3	TYRO3	81.6238	0.666967	0.106346	6.27166	3.57224e-10	1.03174e-08	1
ENST00000428708.2	BAIAP2	12.3487	1.64095	0.261822	6.26743	3.67049e-10	1.05955e-08	non-ARE
ENST00000284811.8	ELOC	273.428	0.671058	0.107132	6.26384	3.75617e-10	1.08369e-08	non-ARE
ENST00000348127.6	IMPDH1	46.0239	0.837456	0.133702	6.2636	3.76182e-10	1.08474e-08	non-ARE
ENST00000443061.1	MYOCD	23.9639	-1.20558	0.192512	-6.26238	3.79147e-10	1.0927e-08	1
ENST00000399816.3	UBE2QL1	5.31944	3.03913	0.48557	6.25889	3.87733e-10	1.11683e-08	1
ENST00000359321.1	XRCC2	184.639	-0.943913	0.150827	-6.25823	3.89363e-10	1.12092e-08	non-ARE
ENST00000354618.5	THRAP3	1035.75	0.349677	0.0558878	6.25677	3.93041e-10	1.1309e-08	non-ARE
ENST00000368061.2	VANGL2	101.486	-0.745672	0.119189	-6.25623	3.94405e-10	1.13421e-08	non-ARE
ENST00000418533.2	LTBP1	74.9088	0.784093	0.125344	6.25555	3.96121e-10	1.13853e-08	non-ARE
ENST00000527651.1	STIM1	71.1793	0.753753	0.120522	6.25407	3.99894e-10	1.14876e-08	1
ENST00000400060.4	PTPRM	165.552	0.690283	0.110387	6.25329	4.01889e-10	1.15387e-08	1
ENST00000434425.1	RFC3	126.162	-0.805505	0.128815	-6.25319	4.02162e-10	1.15403e-08	non-ARE
ENST00000513374.1	TNFAIP8	26.5065	-1.06723	0.170732	-6.25087	4.0816e-10	1.17061e-08	non-ARE
ENST00000538763.1	ENO2	53.8533	-0.742155	0.118744	-6.25006	4.10299e-10	1.17611e-08	5
ENST00000425792.1	UBE2E2	101.051	0.555493	0.088917	6.24732	4.17555e-10	1.19623e-08	1
ENST00000397587.3	CLASP1	236.534	0.499327	0.0799276	6.24724	4.17766e-10	1.19623e-08	1
ENST00000394691.1	PLEKHG3	99.6362	-0.583493	0.0934118	-6.24646	4.19861e-10	1.20158e-08	1
ENST00000519419.1	PTK2	125.985	0.631151	0.101108	6.24236	4.31029e-10	1.23288e-08	1
ENST00000458659.2	TSC22D1	699.581	-0.368839	0.0590877	-6.24222	4.31411e-10	1.23331e-08	non-ARE
ENST00000422920.1	BCL2L1	64.2044	0.690306	0.110654	6.23841	4.42028e-10	1.26298e-08	non-ARE
ENST00000485303.1	NECTIN3	316.518	-0.602374	0.0965962	-6.236	4.48887e-10	1.28189e-08	non-ARE
ENST00000278505.4	ENDOD1	323.216	0.635488	0.101931	6.2345	4.53212e-10	1.29355e-08	non-ARE
ENST00000396594.3	GNE	600.457	0.322243	0.0516935	6.23372	4.55489e-10	1.29935e-08	1
ENST00000329734.3	IRX3	44.2543	0.982346	0.157619	6.2324	4.59356e-10	1.30968e-08	non-ARE
ENST00000446619.1	YWHAQ	313.222	0.610674	0.0980027	6.23119	4.62898e-10	1.31907e-08	non-ARE
ENST00000460012.1	PLCH1	39.4508	-0.870595	0.139719	-6.23104	4.63348e-10	1.31965e-08	non-ARE
ENST00000441582.2	ZBTB38	224.503	0.495982	0.0796132	6.22989	4.66759e-10	1.32865e-08	1
ENST00000596548.1	C3	43.8054	1.68359	0.270333	6.22782	4.72966e-10	1.3456e-08	non-ARE
ENST00000546299.1	DENND5B	73.8131	-0.610039	0.0979617	-6.22732	4.74487e-10	1.34921e-08	1
ENST00000368911.3	CDK19	272.252	0.65474	0.105201	6.22372	4.8549e-10	1.37976e-08	1
ENST00000355725.4	THOC2	361.468	0.466469	0.074954	6.2234	4.86497e-10	1.38188e-08	1
ENST00000402714.2	EVL	27.7049	1.02431	0.164597	6.22313	4.87327e-10	1.3835e-08	non-ARE
ENST00000356083.3	COL27A1	171.897	-0.686171	0.110281	-6.22201	4.90816e-10	1.39267e-08	1
ENST00000306675.3	ADRA1B	69.8334	0.77493	0.124589	6.21989	4.97515e-10	1.41092e-08	non-ARE
ENST00000374142.4	ZDHHC18	195.938	0.56863	0.0914478	6.21808	5.03263e-10	1.42647e-08	1
ENST00000379933.3	RREB1	24.9401	1.08386	0.174323	6.21753	5.05047e-10	1.43076e-08	non-ARE
ENST00000379453.4	ADRA1D	21.4881	-1.2319	0.198269	-6.21329	5.18876e-10	1.46916e-08	non-ARE
ENST00000379958.2	SAMD9	179.525	-0.570508	0.0918231	-6.21313	5.1941e-10	1.46989e-08	non-ARE
ENST00000328827.4	PAWR	1297.11	-0.481616	0.0775355	-6.21156	5.2462e-10	1.48384e-08	1
ENST00000381083.4	IGFBP3	58.2647	-1.48532	0.239143	-6.21101	5.26459e-10	1.48746e-08	non-ARE
ENST00000422684.1	DOCK10	40.2983	-0.873922	0.140705	-6.21103	5.26384e-10	1.48746e-08	1
ENST00000326932.4	DKK3	65.5607	0.878403	0.14147	6.20913	5.32786e-10	1.50454e-08	non-ARE
ENST00000370399.2	TGFBR3	27.103	1.03886	0.16735	6.2077	5.37642e-10	1.51745e-08	1
ENST00000348581.5	EXO1	129.645	-0.738607	0.118995	-6.20706	5.39863e-10	1.52211e-08	non-ARE
ENST00000228741.3	ELK3	1516.87	0.277868	0.0447661	6.2071	5.39721e-10	1.52211e-08	1
ENST00000372343.3	IPO13	296.588	0.392388	0.0632175	6.20695	5.40239e-10	1.52236e-08	non-ARE
ENST00000375458.2	COBLL1	39.8109	0.849745	0.136928	6.20578	5.44263e-10	1.53289e-08	2
ENST00000530124.1	AHNAK	35.2221	1.22101	0.196761	6.20555	5.45056e-10	1.53431e-08	non-ARE
ENST00000371375.1	PLCE1	150.669	0.495422	0.0798435	6.20492	5.47247e-10	1.53966e-08	non-ARE
ENST00000488869.1	AADAC	41.8604	-0.800542	0.129033	-6.20415	5.49931e-10	1.5464e-08	non-ARE
ENST00000540251.1	NEK2	190.737	-0.390495	0.0629436	-6.20389	5.50858e-10	1.54819e-08	1
ENST00000510901.1	HPGD	149.176	0.531199	0.0856517	6.20186	5.58012e-10	1.56747e-08	1
ENST00000519228.1	NDRG1	10.6462	1.71712	0.27691	6.20099	5.61074e-10	1.57524e-08	non-ARE
ENST00000497002.1	PLS1	102.228	-0.701349	0.113137	-6.19909	5.67906e-10	1.59358e-08	1
ENST00000505492.1	ACSL1	5.62191	3.41693	0.551248	6.19854	5.69908e-10	1.59835e-08	1
ENST00000457062.2	FAM135A	67.1178	0.622948	0.100513	6.19767	5.73037e-10	1.60628e-08	1
ENST00000519580.1	NDRG1	10.5767	1.68811	0.272402	6.19713	5.75035e-10	1.61104e-08	non-ARE
ENST00000372687.4	SAMD8	387.805	0.558387	0.0901597	6.19331	5.89133e-10	1.64967e-08	1
ENST00000298649.3	HK1	108.933	0.572163	0.0924065	6.1918	5.94798e-10	1.66465e-08	1
ENST00000533655.1	DDIAS	90.1354	-0.607904	0.0981911	-6.19102	5.97747e-10	1.67203e-08	non-ARE
ENST00000505065.1	CDC42SE2	550.782	0.406452	0.0657285	6.18381	6.25737e-10	1.7494e-08	1
ENST00000367268.4	SYT2	5.79292	2.99432	0.484275	6.1831	6.28566e-10	1.75639e-08	1
ENST00000307407.3	CXCL8	20.0857	-1.60632	0.259828	-6.18227	6.31858e-10	1.76466e-08	2
ENST00000257247.7	AHNAK	41.0738	1.16853	0.189019	6.18208	6.32618e-10	1.76586e-08	non-ARE
ENST00000396191.1	PDE1C	16.8764	-1.54731	0.250377	-6.17991	6.41379e-10	1.78938e-08	1
ENST00000533977.1	STIM1	70.6837	0.800534	0.12956	6.17888	6.45583e-10	1.80016e-08	1
ENST00000262605.4	TTPAL	320.39	0.507363	0.0821395	6.17685	6.53938e-10	1.82251e-08	non-ARE
ENST00000538261.3	CLDN7	2.98574	4.43069	0.717557	6.17469	6.62947e-10	1.84665e-08	1
ENST00000402934.1	LTBP1	72.6929	0.804953	0.130389	6.17347	6.68076e-10	1.85996e-08	non-ARE
ENST00000357727.2	CREB5	18.4346	-1.66089	0.269094	-6.17218	6.73542e-10	1.8742e-08	non-ARE
ENST00000509883.1	ZBTB38	168.68	0.455031	0.0737485	6.17004	6.82728e-10	1.89877e-08	1
ENST00000526596.1	STIM1	30.7087	0.999528	0.162155	6.16404	7.09121e-10	1.97114e-08	1
ENST00000273854.3	EPHA5	26.9564	-1.20794	0.196048	-6.16143	7.20924e-10	2.0029e-08	1
ENST00000503201.1	NR3C1	131.663	-0.533731	0.086628	-6.16119	7.22005e-10	2.00486e-08	1
ENST00000269305.4	TP53	116.705	-0.512789	0.0832341	-6.16081	7.23743e-10	2.00864e-08	non-ARE
ENST00000310455.3	PPP1R3B	156.636	0.644458	0.10464	6.15878	7.33075e-10	2.03348e-08	1
ENST00000255304.4	USPL1	429.543	0.585426	0.0950978	6.15604	7.45881e-10	2.06793e-08	1
ENST00000339241.1	SPRY1	11.336	1.70699	0.277426	6.15296	7.60481e-10	2.10714e-08	1
ENST00000339994.4	KCNJ11	8.63669	1.91985	0.312024	6.15289	7.60815e-10	2.10714e-08	non-ARE
ENST00000358691.5	HELZ	496.973	0.629715	0.10241	6.14899	7.79795e-10	2.15858e-08	2
ENST00000529548.1	FTH1	745.481	0.457887	0.0744794	6.14783	7.8548e-10	2.17319e-08	non-ARE
ENST00000409184.3	COBLL1	34.275	0.896892	0.145906	6.14705	7.89351e-10	2.18277e-08	2
ENST00000577886.1	TRIM16	390.927	-0.466352	0.0758718	-6.14658	7.91728e-10	2.1882e-08	non-ARE
ENST00000260187.2	USP2	13.7131	1.65736	0.269666	6.14596	7.94799e-10	2.19555e-08	1
ENST00000513960.1	VCAN	317.291	-0.784577	0.127669	-6.14539	7.97692e-10	2.20223e-08	1
ENST00000536983.1	UCP2	195.354	0.547579	0.0891052	6.14532	7.98045e-10	2.20223e-08	non-ARE
ENST00000316519.6	AACS	60.2832	0.724453	0.117908	6.14422	8.03596e-10	2.2164e-08	non-ARE
ENST00000456390.1	CREB3L2	79.4972	0.739214	0.120324	6.1435	8.07207e-10	2.22521e-08	non-ARE
ENST00000421306.3	PITPNM3	47.4125	0.978542	0.159283	6.1434	8.0775e-10	2.22555e-08	non-ARE
ENST00000370244.1	BCAR3	102.818	0.647903	0.10551	6.14069	8.21652e-10	2.26269e-08	1
ENST00000299084.4	SPRED1	360.637	-0.522043	0.0850623	-6.13719	8.39937e-10	2.31185e-08	1
ENST00000580466.1	TANC2	12.3553	1.48871	0.242586	6.13685	8.41739e-10	2.31441e-08	1
ENST00000336686.4	LRRFIP2	98.4902	0.583621	0.095101	6.13685	8.41718e-10	2.31441e-08	non-ARE
ENST00000264265.3	LXN	90.2439	-0.744783	0.121367	-6.13662	8.42964e-10	2.31659e-08	non-ARE
ENST00000580168.1	HELZ	141.176	0.545885	0.0889752	6.13525	8.50235e-10	2.33536e-08	2
ENST00000464818.1	PRKCD	9.3275	1.75275	0.28573	6.13427	8.55529e-10	2.34869e-08	non-ARE
ENST00000444772.3	SKIDA1	19.892	-1.18063	0.192469	-6.13412	8.56306e-10	2.34961e-08	non-ARE
ENST00000304501.1	SOX7	7.95696	-1.89395	0.308789	-6.13349	8.59715e-10	2.35775e-08	1
ENST00000520931.1	TNIP1	55.0388	0.799575	0.130397	6.13184	8.68661e-10	2.38106e-08	non-ARE
ENST00000578237.1	TRIM16	425.825	-0.413778	0.0675077	-6.12934	8.82447e-10	2.41761e-08	non-ARE
ENST00000523539.1	PTK2	94.5305	0.75923	0.123935	6.12603	9.00968e-10	2.46581e-08	1
ENST00000538260.1	ARMC8	64.4665	0.63983	0.104444	6.12604	9.00959e-10	2.46581e-08	non-ARE
ENST00000379510.3	CNKSR2	85.3609	-0.798695	0.130419	-6.12405	9.12237e-10	2.49537e-08	non-ARE
ENST00000332512.3	RIPK4	59.3017	0.701899	0.114655	6.12185	9.24959e-10	2.52757e-08	non-ARE
ENST00000319792.3	NECTIN3	83.5784	-0.661612	0.108073	-6.12188	9.24767e-10	2.52757e-08	non-ARE
ENST00000425654.2	CNKSR2	91.0345	-0.59529	0.0973155	-6.11711	9.52877e-10	2.60253e-08	non-ARE
ENST00000565235.2	CDH16	2.21584	4.63534	0.757868	6.11629	9.57796e-10	2.61462e-08	non-ARE
ENST00000395618.3	EPN2	50.1294	0.710684	0.116208	6.11562	9.61803e-10	2.62421e-08	1
ENST00000327532.2	DZIP1L	28.5377	1.01074	0.165291	6.11492	9.66041e-10	2.63443e-08	non-ARE
ENST00000294964.5	PKDCC	361.863	0.534637	0.0874368	6.11456	9.68232e-10	2.63905e-08	non-ARE
ENST00000478970.2	LDHA	569.32	0.345356	0.0564828	6.11437	9.69421e-10	2.64094e-08	1
ENST00000377807.2	RRBP1	112.607	0.668788	0.109399	6.11327	9.76081e-10	2.65772e-08	non-ARE
ENST00000289004.4	HPD	7.81142	2.15151	0.35196	6.11295	9.78052e-10	2.66173e-08	non-ARE
ENST00000507089.1	UGDH	1462.18	-0.603698	0.0987632	-6.11258	9.80346e-10	2.66661e-08	non-ARE
ENST00000452085.3	DSE	128.106	-0.540623	0.0884927	-6.10924	1.00107e-09	2.72158e-08	non-ARE
ENST00000543555.1	MSH2	577.893	-0.651355	0.106625	-6.10883	1.00362e-09	2.72712e-08	non-ARE
ENST00000340342.6	CTSL	540.666	-0.476727	0.0780951	-6.10444	1.03165e-09	2.80187e-08	non-ARE
ENST00000518127.1	ELOC	309.875	0.579707	0.0949717	6.104	1.03446e-09	2.80806e-08	non-ARE
ENST00000445642.3	ASPH	1037.19	-0.51616	0.0845738	-6.10307	1.0405e-09	2.82304e-08	1
ENST00000357480.5	NFE2L1	370.618	0.434155	0.0711469	6.10223	1.04596e-09	2.8364e-08	non-ARE
ENST00000481646.1	ARMC8	68.609	0.685327	0.11232	6.10155	1.05044e-09	2.8471e-08	non-ARE
ENST00000307518.5	ANKRD2	9.24354	1.88504	0.308951	6.10143	1.05121e-09	2.84772e-08	non-ARE
ENST00000376454.3	KIAA1217	22.1377	-1.1456	0.187786	-6.10057	1.05693e-09	2.86177e-08	non-ARE
ENST00000372338.4	FIBCD1	17.7294	1.18779	0.194757	6.09882	1.06853e-09	2.8917e-08	non-ARE
ENST00000002829.3	SEMA3F	33.7883	1.01018	0.165681	6.09716	1.07972e-09	2.92051e-08	non-ARE
ENST00000388798.2	SPAG1	151.203	-0.601868	0.0987572	-6.09442	1.09832e-09	2.9693e-08	non-ARE
ENST00000508679.1	CALCOCO2	167.851	0.63252	0.103826	6.0921	1.1144e-09	3.01125e-08	non-ARE
ENST00000376236.4	APBB1IP	142.489	-0.546862	0.089771	-6.09175	1.11683e-09	3.01628e-08	non-ARE
ENST00000374023.3	ILRUN	383.582	0.369448	0.0606876	6.08771	1.14539e-09	3.09186e-08	non-ARE
ENST00000330899.4	DNAJA1	4476.41	-0.273852	0.0450056	-6.08485	1.16604e-09	3.146e-08	non-ARE
ENST00000355630.3	MRTFA	98.9697	0.522941	0.0860249	6.07895	1.20975e-09	3.26229e-08	non-ARE
ENST00000522881.2	SLC39A14	15.7464	1.26767	0.208543	6.0787	1.21159e-09	3.2656e-08	non-ARE
ENST00000507288.1	MYO10	47.3787	-1.02307	0.168314	-6.07834	1.21435e-09	3.27137e-08	non-ARE
ENST00000400445.3	NBEA	67.7244	-0.780815	0.12848	-6.07734	1.2219e-09	3.29004e-08	non-ARE
ENST00000219097.2	ORC6	62.1142	-0.76189	0.125419	-6.07476	1.24174e-09	3.34177e-08	1
ENST00000542179.1	LDHA	1598.84	0.327829	0.0539792	6.07324	1.25357e-09	3.37192e-08	1
ENST00000263245.5	ARFGAP3	227.367	0.503238	0.082872	6.07248	1.25953e-09	3.38624e-08	non-ARE
ENST00000335681.5	NPAS2	138.19	-0.711798	0.117261	-6.07022	1.27734e-09	3.43239e-08	non-ARE
ENST00000349792.5	PIP5K1A	308.929	0.352367	0.0580643	6.06857	1.29054e-09	3.4661e-08	non-ARE
ENST00000557457.1	AHNAK2	561.111	0.626876	0.103326	6.06698	1.30339e-09	3.49885e-08	non-ARE
ENST00000328642.7	SYNM	207.233	-0.509421	0.0839749	-6.06635	1.3085e-09	3.5108e-08	non-ARE
ENST00000560371.1	TRAF3	379.017	-0.397701	0.0655828	-6.0641	1.32694e-09	3.55849e-08	non-ARE
ENST00000592239.1	ZNF579	12.7433	1.53923	0.253915	6.06201	1.34433e-09	3.6033e-08	non-ARE
ENST00000355689.5	TTC30A	190.687	-0.492809	0.0812965	-6.06188	1.34543e-09	3.60444e-08	1
ENST00000609686.1	GRIN2B	82.3251	-0.630487	0.104013	-6.06159	1.34779e-09	3.60893e-08	2
ENST00000513140.1	APBB2	39.1307	0.921419	0.152058	6.05966	1.36406e-09	3.65067e-08	1
ENST00000379789.4	PFKFB3	1302.77	-0.338334	0.0558421	-6.05876	1.37175e-09	3.6694e-08	3
ENST00000326152.5	HSD11B2	8.74945	1.866	0.308034	6.05778	1.38016e-09	3.69005e-08	non-ARE
ENST00000381971.3	GLIS3	86.0782	0.794666	0.131187	6.05752	1.38239e-09	3.69415e-08	non-ARE
ENST00000302909.3	KCNK3	23.689	-1.15609	0.191071	-6.05054	1.44363e-09	3.85587e-08	non-ARE
ENST00000392783.2	BAZ2B	83.9998	-0.709961	0.117356	-6.04965	1.45159e-09	3.87519e-08	1
ENST00000568479.1	PDK3	146.176	-0.491888	0.0813263	-6.04833	1.46354e-09	3.90515e-08	non-ARE
ENST00000509842.1	ZBTB38	206.462	0.478875	0.0791826	6.04773	1.46901e-09	3.91718e-08	1
ENST00000533917.1	NAV2	17.5052	1.16505	0.192644	6.04767	1.46952e-09	3.91718e-08	non-ARE
ENST00000511467.1	PTPN13	109.382	-0.60344	0.099783	-6.04753	1.47087e-09	3.91881e-08	1
[truncated: 6,411 more rows]

## Sheet: Design Matrix and code
Sample	time	condition
EtOH_3hr_Rep1	3h	untreated
EtOH_3hr_Rep2	3h	untreated
EtOH_5hr_Rep1	5h	untreated
EtOH_5hr_Rep2	5h	untreated
EtOH_7hr_Rep1	7h	untreated
EtOH_7hr_Rep2	7h	untreated
EtOH_9hr_Rep1	9h	untreated
EtOH_9hr_Rep2	9h	untreated
EtOH_11hr_Rep1	11h	untreated
EtOH_11hr_Rep2	11h	untreated
DEX_3hr_Rep1	3h	treated
DEX_3hr_Rep2	3h	treated
DEX_5hr_Rep1	5h	treated
DEX_5hr_Rep2	5h	treated
DEX_7hr_Rep1	7h	treated
DEX_7hr_Rep2	7h	treated
DEX_9hr_Rep1	9h	treated
DEX_9hr_Rep2	9h	treated
DEX_11hr_Rep1	11h	treated
DEX_11hr_Rep2	11h	treated
