# Supplementary material for: Global analysis of the abundance of AU-rich mRNAs in response to glucocorticoid treatment
Source: Sci Rep. 2024 Jan 9;14:913. doi: 10.1038/s41598-024-51301-6 (PMC10776588; doi:10.1038/s41598-024-51301-6)
Supplement: Supplementary file 2 — Supplementary Table S2. [file 41598_2024_51301_MOESM2_ESM.xlsx]

## Sheet: DEGs after Hydrocortison Treat.
	names	log2FoldChange	lfcSE	stat	pvalue	padj	ared
ENSG00000064651	SLC12A2	-2.2977	0.0598006	-38.4227	0	0	1
ENSG00000120675	DNAJC15	4.28686	0.0821928	52.1562	0	0	1
ENSG00000180785	OR51E1	-4.83661	0.0915056	-52.8559	0	0	1
ENSG00000118898	PPL	3.17862	0.0717023	44.3308	0	0	2
ENSG00000080493	SLC4A4	-3.23448	0.0716618	-45.1354	0	0	non-ARE
ENSG00000096060	FKBP5	3.74846	0.0649104	57.7482	0	0	non-ARE
ENSG00000100994	PYGB	2.05078	0.0448021	45.7741	0	0	non-ARE
ENSG00000103888	KIAA1199	-3.63023	0.0945797	-38.3827	0	0	non-ARE
ENSG00000146674	IGFBP3	-2.12082	0.0489137	-43.3585	0	0	non-ARE
ENSG00000148175	STOM	2.79237	0.0552105	50.5768	0	0	non-ARE
ENSG00000157514	TSC22D3	3.53932	0.076553	46.2337	0	0	non-ARE
ENSG00000187288	CIDEC	4.86135	0.104133	46.6839	0	0	non-ARE
ENSG00000197142	ACSL5	3.24772	0.0799539	40.62	0	0	non-ARE
ENSG00000254285	KRT8P3	1.79401	0.0485647	36.9406	1.02998e-298	1.30653e-295	non-ARE
ENSG00000124942	AHNAK	1.83453	0.0506825	36.1964	6.92823e-287	8.20256e-284	non-ARE
ENSG00000137699	TRIM29	3.16029	0.0874989	36.1181	1.18002e-285	1.30975e-282	non-ARE
ENSG00000198732	SMOC1	-2.459	0.0685281	-35.8831	5.59924e-282	5.84923e-279	1
ENSG00000165376	CLDN2	-1.65886	0.0463111	-35.8199	5.41801e-281	5.34547e-278	non-ARE
ENSG00000111057	KRT18	1.6376	0.0459833	35.613	8.82284e-278	8.24657e-275	non-ARE
ENSG00000165272	AQP3	1.69047	0.0474785	35.6049	1.17728e-277	1.04537e-274	non-ARE
ENSG00000135480	KRT7	1.53934	0.0460001	33.4638	1.62209e-245	1.37175e-242	non-ARE
ENSG00000132470	ITGB4	1.61007	0.0488672	32.9478	4.54688e-238	3.67036e-235	non-ARE
ENSG00000107984	DKK1	-1.98785	0.0612012	-32.4806	2.00544e-231	1.54846e-228	non-ARE
ENSG00000115129	TP53I3	2.49564	0.0781266	31.9435	6.64978e-224	4.92056e-221	non-ARE
ENSG00000125148	MT2A	2.94581	0.0936016	31.4718	2.11577e-217	1.50296e-214	non-ARE
ENSG00000038427	VCAN	-1.47421	0.046854	-31.4639	2.70868e-217	1.85013e-214	1
ENSG00000105974	CAV1	1.82082	0.0579502	31.4204	1.0654e-216	7.0076e-214	non-ARE
ENSG00000141753	IGFBP4	1.46421	0.0470366	31.1292	9.71476e-213	6.16158e-210	non-ARE
ENSG00000065534	MYLK	2.03915	0.0658938	30.946	2.8777e-210	1.76225e-207	non-ARE
ENSG00000174804	FZD4	3.91188	0.126556	30.9103	8.68725e-210	5.14256e-207	2
ENSG00000164120	HPGD	1.90156	0.0619397	30.7002	5.66007e-207	3.24249e-204	1
ENSG00000182919	C11orf54	2.42178	0.0792067	30.5754	2.59654e-205	1.441e-202	1
ENSG00000151136	BTBD11	2.10998	0.0691068	30.5322	9.75477e-205	5.24955e-202	non-ARE
ENSG00000213853	EMP2	2.01164	0.0665429	30.2307	9.3506e-201	4.88404e-198	non-ARE
ENSG00000151012	SLC7A11	-1.90632	0.0635813	-29.9824	1.66234e-197	8.43471e-195	2
ENSG00000111319	SCNN1A	2.84496	0.0952771	29.8599	6.53742e-196	3.22495e-193	non-ARE
ENSG00000134548	C12orf39	1.95632	0.065599	29.8224	2.00113e-195	9.60489e-193	non-ARE
ENSG00000173698	GPR64	3.73956	0.125973	29.6853	1.18892e-193	5.55631e-191	non-ARE
ENSG00000115112	TFCP2L1	4.31217	0.145333	29.6709	1.82285e-193	8.30053e-191	1
ENSG00000198829	SUCNR1	-2.86172	0.0965166	-29.65	3.39086e-193	1.50546e-190	non-ARE
ENSG00000176788	BASP1	-1.69446	0.0576456	-29.3945	6.45676e-190	2.79672e-187	non-ARE
ENSG00000152049	KCNE4	-3.1209	0.106599	-29.277	2.03807e-188	8.61765e-186	2
ENSG00000147642	SYBU	2.65762	0.0908109	29.2655	2.85511e-188	1.17916e-185	non-ARE
ENSG00000135678	CPM	3.1024	0.107383	28.8911	1.54665e-183	6.2425e-181	non-ARE
ENSG00000023445	BIRC3	2.53358	0.0878895	28.8269	9.87559e-183	3.89735e-180	2
ENSG00000155850	SLC26A2	2.36547	0.0821449	28.7963	2.38815e-182	9.21982e-180	1
ENSG00000163399	ATP1A1	1.59929	0.0557201	28.7022	3.58424e-181	1.35431e-178	non-ARE
ENSG00000076864	RAP1GAP	-1.74734	0.0612406	-28.5324	4.63905e-179	1.71635e-176	non-ARE
ENSG00000004468	CD38	2.13797	0.0764482	27.9662	4.18764e-172	1.51772e-169	1
ENSG00000114107	CEP70	3.03938	0.111105	27.356	9.17263e-165	3.25793e-162	non-ARE
ENSG00000248144	ADH1C	-2.13754	0.0796725	-26.8291	1.48064e-158	5.15583e-156	non-ARE
ENSG00000100906	NFKBIA	2.04837	0.0765944	26.7431	1.48685e-157	5.07787e-155	1
ENSG00000168497	SDPR	2.79986	0.10486	26.7009	4.58983e-157	1.53794e-154	non-ARE
ENSG00000148180	GSN	2.49798	0.0942087	26.5154	6.44421e-155	2.11931e-152	non-ARE
ENSG00000250221	KRT8P32	1.786	0.068312	26.1448	1.12894e-150	3.64524e-148	non-ARE
ENSG00000179094	PER1	3.45789	0.132748	26.0485	1.40014e-149	4.44018e-147	non-ARE
ENSG00000167332	OR51E2	-2.95371	0.114493	-25.7981	9.30611e-147	2.89943e-144	non-ARE
ENSG00000132821	VSTM2L	2.13487	0.0832405	25.6469	4.57403e-145	1.40052e-142	non-ARE
ENSG00000198363	ASPH	-1.10829	0.0436528	-25.3888	3.35502e-142	1.00986e-139	1
ENSG00000159167	STC1	-3.42655	0.135077	-25.3675	5.76744e-142	1.70707e-139	1
ENSG00000215089	RP13-138P15.3	1.61841	0.0638216	25.3584	7.26867e-142	2.11614e-139	non-ARE
ENSG00000074410	CA12	-1.09896	0.0433544	-25.3483	9.38833e-142	2.68915e-139	non-ARE
ENSG00000134531	EMP1	3.06285	0.121987	25.1081	4.05585e-139	1.1433e-136	1
ENSG00000125730	C3	1.19266	0.0477473	24.9786	1.04488e-137	2.89938e-135	non-ARE
ENSG00000110092	CCND1	1.27712	0.0512657	24.9117	5.55073e-137	1.51655e-134	1
ENSG00000086062	B4GALT1	1.19532	0.0484084	24.6923	1.29334e-134	3.48006e-132	non-ARE
ENSG00000158234	FAIM	2.34743	0.0951516	24.6704	2.2248e-134	5.89706e-132	non-ARE
ENSG00000105835	NAMPT	1.11404	0.045288	24.599	1.294e-133	3.37942e-131	non-ARE
ENSG00000073756	PTGS2	-3.01207	0.124087	-24.2738	3.70425e-130	9.53388e-128	3
ENSG00000120875	DUSP4	-1.43252	0.0592217	-24.1891	2.89521e-129	7.34514e-127	1
ENSG00000197122	SRC	-1.44131	0.0598124	-24.0972	2.67583e-128	6.69295e-126	non-ARE
ENSG00000108582	CPD	1.27542	0.0534324	23.8698	6.30452e-126	1.55503e-123	1
ENSG00000129595	EPB41L4A	2.3718	0.099369	23.8686	6.49555e-126	1.5802e-123	non-ARE
ENSG00000176387	HSD11B2	6.24701	0.262941	23.7582	9.03257e-125	2.1677e-122	non-ARE
ENSG00000185499	MUC1	1.97116	0.0834453	23.6222	2.27972e-123	5.39806e-121	non-ARE
ENSG00000189221	MAOA	1.63185	0.0697556	23.3937	4.9479e-121	1.15618e-118	1
ENSG00000022567	SLC45A4	1.66993	0.0713897	23.3918	5.1798e-121	1.19465e-118	non-ARE
ENSG00000198074	AKR1B10	-1.01868	0.0437543	-23.2819	6.76352e-120	1.53991e-117	non-ARE
ENSG00000168955	TM4SF20	-2.06947	0.0901573	-22.954	1.34367e-116	3.02054e-114	non-ARE
ENSG00000182704	TSKU	1.21727	0.0531449	22.9047	4.17e-116	9.25687e-114	non-ARE
ENSG00000158292	GPR153	6.55762	0.287417	22.8157	3.20463e-115	7.02604e-113	non-ARE
ENSG00000004799	PDK4	1.53926	0.0676868	22.7409	1.76544e-114	3.82347e-112	1
ENSG00000107438	PDLIM1	1.5972	0.0703453	22.7052	3.97911e-114	8.51386e-112	non-ARE
ENSG00000163110	PDLIM5	-1.16623	0.0516147	-22.5949	4.86046e-113	1.02758e-110	1
ENSG00000140526	ABHD2	1.16124	0.0520472	22.3113	2.86797e-110	5.99202e-108	1
ENSG00000115461	IGFBP5	3.06787	0.139197	22.0397	1.19858e-107	2.47507e-105	non-ARE
ENSG00000121039	RDH10	-1.33997	0.0609766	-21.9751	4.97933e-107	1.01641e-104	non-ARE
ENSG00000227471	AKR1B15	-1.06837	0.0486763	-21.9485	8.95479e-107	1.80714e-104	non-ARE
ENSG00000119686	AC007182.1	2.10472	0.0963677	21.8405	9.56615e-106	1.90882e-103	non-ARE
ENSG00000136830	FAM129B	1.17271	0.0538237	21.788	3.01403e-105	5.94735e-103	non-ARE
ENSG00000139410	SDSL	1.92111	0.0883616	21.7414	8.33177e-105	1.62598e-102	non-ARE
ENSG00000166532	RIMKLB	1.40632	0.0653315	21.5259	8.90652e-103	1.71925e-100	non-ARE
ENSG00000090530	LEPREL1	1.89388	0.0879899	21.5239	9.30941e-103	1.7777e-100	non-ARE
ENSG00000170477	KRT4	1.85166	0.0862566	21.4669	3.17436e-102	5.99719e-100	non-ARE
ENSG00000077274	CAPN6	2.07887	0.0970921	21.4113	1.0484e-101	1.95984e-99	non-ARE
ENSG00000175832	ETV4	-1.90413	0.0904739	-21.0462	2.47951e-98	4.58683e-96	non-ARE
ENSG00000138771	SHROOM3	1.99804	0.0953008	20.9656	1.35069e-97	2.47287e-95	1
ENSG00000170876	TMEM43	1.46842	0.0701067	20.9455	2.06366e-97	3.73964e-95	non-ARE
ENSG00000185567	AHNAK2	1.02423	0.0489533	20.9226	3.33091e-97	5.97512e-95	non-ARE
ENSG00000213943	KRT18P17	1.53909	0.0735939	20.9133	4.05513e-97	7.2015e-95	non-ARE
ENSG00000137801	THBS1	1.72594	0.0831088	20.7673	8.56048e-96	1.5052e-93	1
ENSG00000161011	SQSTM1	-1.04712	0.0504249	-20.766	8.79544e-96	1.53136e-93	non-ARE
ENSG00000234737	KRT18P15	1.53422	0.0740927	20.7067	3.01145e-95	5.19227e-93	non-ARE
ENSG00000185432	METTL7A	2.01846	0.0975325	20.6952	3.82428e-95	6.53033e-93	1
ENSG00000144824	PHLDB2	1.45349	0.0708105	20.5264	1.25014e-93	2.11441e-91	non-ARE
ENSG00000089060	SLC24A6	2.22321	0.108822	20.4298	9.07825e-93	1.52095e-90	non-ARE
ENSG00000130508	PXDN	2.47007	0.121235	20.3742	2.83113e-92	4.69888e-90	2
ENSG00000080824	HSP90AA1	-0.972265	0.0478624	-20.3138	9.71735e-92	1.59787e-89	non-ARE
ENSG00000173612	GPRC6A	-5.10479	0.25164	-20.2861	1.70561e-91	2.7789e-89	non-ARE
ENSG00000187720	THSD4	1.098	0.0541727	20.2685	2.43976e-91	3.93889e-89	2
ENSG00000113924	HGD	1.07955	0.0534278	20.2057	8.72454e-91	1.39585e-88	non-ARE
ENSG00000072071	LPHN1	2.15561	0.107352	20.0798	1.10859e-89	1.7578e-87	non-ARE
ENSG00000182795	C1orf116	2.01399	0.100358	20.0681	1.40275e-89	2.20454e-87	non-ARE
ENSG00000166165	CKB	1.44921	0.0729389	19.8688	7.57998e-88	1.18081e-85	non-ARE
ENSG00000075240	GRAMD4	2.01719	0.101726	19.8295	1.65606e-87	2.55739e-85	1
ENSG00000223940	KRT8P8	1.5962	0.0805708	19.8112	2.3846e-87	3.6507e-85	non-ARE
ENSG00000064393	HIPK2	1.09961	0.0555161	19.807	2.58854e-87	3.92905e-85	1
ENSG00000221869	CEBPD	2.7547	0.139263	19.7805	4.38012e-87	6.59208e-85	non-ARE
ENSG00000143845	ETNK2	5.31972	0.269062	19.7713	5.2578e-87	7.8465e-85	non-ARE
ENSG00000135127	CCDC64	2.29375	0.116066	19.7625	6.26022e-87	9.26461e-85	non-ARE
ENSG00000106258	CYP3A5	1.71231	0.0868329	19.7196	1.46452e-86	2.14945e-84	non-ARE
ENSG00000261115	#N/A	2.0355	0.103388	19.6881	2.72952e-86	3.97324e-84	non-ARE
ENSG00000186174	BCL9L	1.3543	0.0690941	19.6008	1.52158e-85	2.19688e-83	non-ARE
ENSG00000136379	FAM108C1	-1.50919	0.0771249	-19.5681	2.89354e-85	4.14406e-83	non-ARE
ENSG00000204634	TBC1D8	1.75567	0.0900989	19.486	1.44354e-84	2.05087e-82	non-ARE
ENSG00000213100	RP6-227L5.2	1.53483	0.0787729	19.4842	1.49408e-84	2.10583e-82	non-ARE
ENSG00000165389	SPTSSA	1.31865	0.0686784	19.2003	3.67953e-82	5.14525e-80	1
ENSG00000163932	PRKCD	2.24061	0.116795	19.1841	5.02857e-82	6.97674e-80	non-ARE
ENSG00000103942	HOMER2	2.93228	0.153586	19.0921	2.93902e-81	4.04605e-79	1
ENSG00000167183	PRR15L	2.48132	0.130062	19.0779	3.851e-81	5.26076e-79	non-ARE
ENSG00000019505	SYT13	-1.31301	0.0689102	-19.0539	6.09449e-81	8.26199e-79	1
ENSG00000160691	SHC1	1.11166	0.0583641	19.047	6.954e-81	9.35577e-79	1
ENSG00000157570	TSPAN18	2.79785	0.146939	19.0409	7.82172e-81	1.04441e-78	non-ARE
ENSG00000138604	GLCE	-1.3217	0.0694583	-19.0287	9.87181e-81	1.30831e-78	1
ENSG00000156113	KCNMA1	3.46372	0.182138	19.017	1.23404e-80	1.62336e-78	non-ARE
ENSG00000013588	GPRC5A	1.24859	0.065706	19.0027	1.62075e-80	2.11639e-78	non-ARE
ENSG00000157168	NRG1	-3.14855	0.166719	-18.8853	1.506e-79	1.95219e-77	non-ARE
ENSG00000214282	KRT8P14	1.62433	0.0863766	18.8052	6.84626e-79	8.81034e-77	non-ARE
ENSG00000135318	NT5E	-1.38308	0.0735505	-18.8046	6.93067e-79	8.8548e-77	non-ARE
ENSG00000135094	SDS	6.60921	0.352349	18.7576	1.67866e-78	2.12938e-76	non-ARE
ENSG00000166589	CDH16	2.68859	0.144084	18.6598	1.05028e-77	1.32283e-75	non-ARE
ENSG00000115919	KYNU	-1.11408	0.0599662	-18.5784	4.80426e-77	6.00837e-75	2
ENSG00000166825	ANPEP	1.48293	0.0800188	18.5323	1.1338e-76	1.40805e-74	non-ARE
ENSG00000145555	MYO10	-1.44099	0.0778854	-18.5014	2.01147e-76	2.48068e-74	non-ARE
ENSG00000145569	FAM105A	4.77359	0.258831	18.4429	5.94766e-76	7.28444e-74	non-ARE
ENSG00000198431	TXNRD1	-0.82432	0.0453363	-18.1823	7.12448e-74	8.66601e-72	2
ENSG00000162878	PKDCC	-1.3589	0.0748715	-18.1498	1.28872e-73	1.5569e-71	non-ARE
ENSG00000131759	RARA	1.87859	0.10394	18.0738	5.1288e-73	6.15421e-71	non-ARE
ENSG00000197586	ENTPD6	1.0841	0.0602058	18.0067	1.7275e-72	2.05897e-70	non-ARE
ENSG00000078114	NEBL	1.67513	0.093068	17.999	1.98492e-72	2.35002e-70	non-ARE
ENSG00000142973	CYP4B1	6.70458	0.374162	17.9189	8.39196e-72	9.86973e-70	non-ARE
ENSG00000101871	MID1	-1.37919	0.0770043	-17.9105	9.75916e-72	1.14022e-69	1
ENSG00000167105	TMEM92	-1.55172	0.0868308	-17.8706	1.99785e-71	2.31894e-69	non-ARE
ENSG00000130702	LAMA5	0.87378	0.0491161	17.7901	8.43748e-71	9.72995e-69	non-ARE
ENSG00000229644	NAMPTL	1.03437	0.0581847	17.7773	1.05974e-70	1.21419e-68	non-ARE
ENSG00000117114	LPHN2	-1.08435	0.0610624	-17.7581	1.49128e-70	1.69767e-68	non-ARE
ENSG00000135821	GLUL	1.34805	0.0759417	17.7512	1.6881e-70	1.90949e-68	non-ARE
ENSG00000114812	VIPR1	2.96546	0.167356	17.7195	2.96703e-70	3.3349e-68	non-ARE
ENSG00000001626	CFTR	-1.31651	0.0742998	-17.7189	2.99661e-70	3.34697e-68	1
ENSG00000106348	IMPDH1	1.30068	0.0737216	17.6432	1.14795e-69	1.27415e-67	non-ARE
ENSG00000137491	SLCO2B1	2.37986	0.135285	17.5915	2.86387e-69	3.15897e-67	non-ARE
ENSG00000057294	PKP2	2.01122	0.11435	17.5884	3.02369e-69	3.31467e-67	non-ARE
ENSG00000117868	ESYT2	1.13177	0.0643734	17.5813	3.42421e-69	3.73071e-67	non-ARE
ENSG00000116133	DHCR24	1.03448	0.0590379	17.5223	9.67514e-69	1.04769e-66	non-ARE
ENSG00000122786	CALD1	1.17475	0.0672493	17.4685	2.48784e-68	2.67767e-66	non-ARE
ENSG00000162434	JAK1	1.16782	0.0670143	17.4264	5.20234e-68	5.56557e-66	non-ARE
ENSG00000196498	NCOR2	1.1051	0.0637231	17.3422	2.25979e-67	2.40309e-65	non-ARE
ENSG00000151726	ACSL1	1.87304	0.108218	17.3081	4.08619e-67	4.31944e-65	1
ENSG00000173175	ADCY5	-1.87836	0.108533	-17.3068	4.17954e-67	4.39198e-65	1
ENSG00000138496	PARP9	1.2635	0.0734506	17.202	2.56356e-66	2.67802e-64	non-ARE
ENSG00000008853	RHOBTB2	1.47031	0.0857389	17.1487	6.42562e-66	6.67325e-64	non-ARE
ENSG00000196542	SPTSSB	-2.16054	0.126173	-17.1237	9.8875e-66	1.02088e-63	1
ENSG00000204616	TRIM31	1.78693	0.104798	17.0512	3.42143e-65	3.51221e-63	non-ARE
ENSG00000163072	NOSTRIN	-1.81303	0.106526	-17.0196	5.88136e-65	6.00271e-63	non-ARE
ENSG00000170776	AKAP13	1.01615	0.0597821	16.9976	8.55986e-65	8.68655e-63	1
ENSG00000126351	THRA	1.31866	0.0779325	16.9205	3.17572e-64	3.20441e-62	non-ARE
ENSG00000114346	ECT2	-1.04779	0.061936	-16.9174	3.3509e-64	3.36207e-62	non-ARE
ENSG00000107738	C10orf54	2.21282	0.131214	16.8642	8.24801e-64	8.22902e-62	non-ARE
ENSG00000161638	ITGA5	1.28207	0.0763645	16.7889	2.94489e-63	2.92169e-61	1
ENSG00000125844	RRBP1	0.880387	0.0525048	16.7677	4.20209e-63	4.14583e-61	non-ARE
ENSG00000166689	PLEKHA7	1.60978	0.0963048	16.7154	1.01189e-62	9.92827e-61	non-ARE
ENSG00000187193	MT1X	3.31434	0.198412	16.7044	1.21766e-62	1.18816e-60	non-ARE
ENSG00000106780	MEGF9	1.14229	0.0684304	16.6928	1.4798e-62	1.43605e-60	1
ENSG00000039068	CDH1	1.39229	0.0835286	16.6684	2.22329e-62	2.14584e-60	1
ENSG00000168447	SCNN1B	5.4789	0.331015	16.5518	1.55276e-61	1.49057e-59	non-ARE
ENSG00000104738	MCM4	-1.1058	0.0669448	-16.5182	2.71547e-61	2.59269e-59	non-ARE
ENSG00000166508	MCM7	-1.13313	0.0686226	-16.5124	2.98622e-61	2.83595e-59	non-ARE
ENSG00000184205	TSPYL2	2.34587	0.142989	16.4059	1.73486e-60	1.6388e-58	non-ARE
ENSG00000166510	CCDC68	-1.74933	0.107318	-16.3004	9.80776e-60	9.21566e-58	1
ENSG00000137868	STRA6	1.29781	0.0798188	16.2595	1.91331e-59	1.78834e-57	non-ARE
ENSG00000072110	ACTN1	0.886088	0.0551651	16.0625	4.67559e-58	4.34732e-56	non-ARE
ENSG00000081760	AACS	0.963323	0.0599776	16.0614	4.75822e-58	4.40111e-56	non-ARE
ENSG00000095383	TBC1D2	1.29348	0.0807047	16.0274	8.23133e-58	7.57411e-56	non-ARE
ENSG00000118515	SGK1	1.74221	0.108843	16.0066	1.14878e-57	1.05161e-55	1
ENSG00000163993	S100P	1.80442	0.112873	15.9863	1.59211e-57	1.44996e-55	non-ARE
ENSG00000021826	CPS1	0.733434	0.04601	15.9408	3.30324e-57	2.99297e-55	non-ARE
ENSG00000084110	HAL	3.70094	0.233375	15.8583	1.23127e-56	1.10996e-54	non-ARE
ENSG00000109971	HSPA8	-0.727769	0.0459013	-15.8551	1.29693e-56	1.16324e-54	non-ARE
ENSG00000004478	FKBP4	-0.996314	0.0634498	-15.7024	1.45621e-55	1.29954e-53	1
ENSG00000267573	#N/A	1.74388	0.111231	15.678	2.13957e-55	1.89983e-53	non-ARE
ENSG00000143476	DTL	-2.09159	0.133501	-15.6672	2.53439e-55	2.23921e-53	1
ENSG00000111077	TENC1	0.97781	0.0624612	15.6547	3.08682e-55	2.7138e-53	non-ARE
ENSG00000122862	SRGN	1.47354	0.0948286	15.539	1.88926e-54	1.65278e-52	non-ARE
ENSG00000086061	DNAJA1	-0.819429	0.0527846	-15.524	2.38635e-54	2.07741e-52	non-ARE
ENSG00000162909	CAPN2	0.735257	0.0474319	15.5013	3.39903e-54	2.94455e-52	non-ARE
ENSG00000019186	CYP24A1	-0.730932	0.0471687	-15.4961	3.68332e-54	3.17534e-52	non-ARE
ENSG00000148841	ITPRIP	1.31274	0.0847455	15.4904	4.02618e-54	3.45415e-52	2
ENSG00000166025	AMOTL1	-1.44328	0.0931902	-15.4874	4.21878e-54	3.60199e-52	non-ARE
ENSG00000138356	AOX1	3.43475	0.222013	15.4709	5.45267e-54	4.63321e-52	non-ARE
ENSG00000117643	MAN1C1	4.44811	0.288383	15.4243	1.12384e-53	9.50394e-52	1
ENSG00000089159	PXN	1.05542	0.0686458	15.3749	2.41176e-53	2.02988e-51	2
ENSG00000166347	CYB5A	1.28045	0.0833117	15.3694	2.62685e-53	2.20048e-51	non-ARE
ENSG00000177189	RPS6KA3	-0.968958	0.0631284	-15.349	3.59653e-53	2.99863e-51	1
ENSG00000113361	CDH6	-3.07281	0.200263	-15.3439	3.89362e-53	3.23116e-51	1
ENSG00000163995	ABLIM2	5.15106	0.335989	15.331	4.74285e-53	3.9176e-51	non-ARE
ENSG00000068366	ACSL4	0.957759	0.0625212	15.3189	5.71401e-53	4.69792e-51	1
ENSG00000111674	ENO2	-1.68822	0.11044	-15.2864	9.42623e-53	7.71431e-51	5
ENSG00000129353	SLC44A2	2.26933	0.148497	15.282	1.00805e-52	8.21193e-51	non-ARE
ENSG00000134363	FST	-2.39506	0.15675	-15.2795	1.04797e-52	8.49809e-51	2
ENSG00000196230	TUBB	-0.816623	0.0534871	-15.2676	1.2563e-52	1.01412e-50	non-ARE
ENSG00000172927	MYEOV	1.79325	0.117848	15.2166	2.74273e-52	2.20399e-50	non-ARE
ENSG00000134830	GPR77	2.31188	0.152112	15.1986	3.61469e-52	2.89159e-50	non-ARE
ENSG00000182718	ANXA2	0.650933	0.042869	15.1842	4.49745e-52	3.58163e-50	non-ARE
ENSG00000175130	MARCKSL1	-1.13683	0.0751618	-15.1251	1.10702e-51	8.77656e-50	non-ARE
ENSG00000108448	TRIM16L	-0.917659	0.0606768	-15.1237	1.12971e-51	8.9167e-50	non-ARE
ENSG00000107731	UNC5B	5.58539	0.370185	15.0881	1.93936e-51	1.52394e-49	non-ARE
ENSG00000150594	ADRA2A	5.27055	0.349582	15.0767	2.30478e-51	1.80311e-49	non-ARE
ENSG00000181019	NQO1	-0.656304	0.0435859	-15.0577	3.07154e-51	2.39243e-49	non-ARE
ENSG00000160712	IL6R	1.58196	0.105267	15.0281	4.80564e-51	3.72678e-49	non-ARE
ENSG00000073111	MCM2	-1.46887	0.0982784	-14.946	1.65354e-50	1.27675e-48	non-ARE
ENSG00000106789	CORO2A	1.42781	0.0956686	14.9246	2.28147e-50	1.75396e-48	1
ENSG00000152661	GJA1	-0.990668	0.0663889	-14.9222	2.36349e-50	1.80919e-48	1
ENSG00000106799	TGFBR1	1.48246	0.0993486	14.9218	2.37764e-50	1.81221e-48	non-ARE
ENSG00000167202	TBC1D2B	1.18162	0.0792097	14.9176	2.53289e-50	1.92229e-48	non-ARE
ENSG00000186198	AC013553.1	1.31463	0.0882396	14.8984	3.37744e-50	2.55234e-48	non-ARE
ENSG00000143924	EML4	-1.0804	0.0725442	-14.893	3.65876e-50	2.75322e-48	non-ARE
ENSG00000131746	TNS4	2.65539	0.178754	14.855	6.45238e-50	4.83493e-48	non-ARE
ENSG00000147872	PLIN2	2.08565	0.140408	14.8542	6.5322e-50	4.87417e-48	non-ARE
ENSG00000076003	MCM6	-1.36308	0.0918173	-14.8456	7.42868e-50	5.51991e-48	1
ENSG00000094804	CDC6	-1.68947	0.113927	-14.8295	9.44401e-50	6.98817e-48	1
ENSG00000109511	ANXA10	-1.73709	0.11789	-14.7348	3.85301e-49	2.83924e-47	non-ARE
ENSG00000120899	PTK2B	1.39503	0.0951108	14.6675	1.04178e-48	7.64501e-47	non-ARE
ENSG00000065809	FAM107B	-0.839948	0.0573337	-14.6502	1.34377e-48	9.82055e-47	1
ENSG00000198624	CCDC69	2.67428	0.182612	14.6446	1.45862e-48	1.06162e-46	non-ARE
ENSG00000113719	ERGIC1	0.761415	0.0520445	14.6301	1.80531e-48	1.30859e-46	non-ARE
ENSG00000099860	GADD45B	2.43673	0.166826	14.6064	2.55529e-48	1.84469e-46	non-ARE
ENSG00000116016	EPAS1	-0.964111	0.0660313	-14.6008	2.77488e-48	1.9951e-46	1
ENSG00000038382	TRIO	1.02289	0.0701392	14.5837	3.56888e-48	2.54537e-46	1
ENSG00000198682	PAPSS2	-1.062	0.0728211	-14.5837	3.56678e-48	2.54537e-46	non-ARE
ENSG00000026508	CD44	-0.794687	0.0545889	-14.5577	5.22093e-48	3.70874e-46	1
ENSG00000147408	CSGALNACT1	-1.17635	0.0808908	-14.5424	6.52217e-48	4.61463e-46	1
ENSG00000107551	RASSF4	4.36474	0.300738	14.5135	9.95652e-48	7.01658e-46	non-ARE
ENSG00000149115	TNKS1BP1	0.907496	0.0629088	14.4256	3.57218e-47	2.50744e-45	non-ARE
ENSG00000265190	#N/A	2.26353	0.157089	14.4092	4.52767e-47	3.16563e-45	non-ARE
ENSG00000168874	ATOH8	3.97426	0.275923	14.4035	4.92042e-47	3.42673e-45	non-ARE
ENSG00000100297	MCM5	-1.31282	0.091243	-14.3882	6.13815e-47	4.2581e-45	non-ARE
ENSG00000139211	AMIGO2	-0.934691	0.0649808	-14.3841	6.51119e-47	4.49931e-45	1
ENSG00000154678	PDE1C	-1.16128	0.0807672	-14.3781	7.10119e-47	4.88798e-45	1
ENSG00000197256	KANK2	1.12583	0.0783198	14.3748	7.44995e-47	5.10825e-45	non-ARE
ENSG00000164823	OSGIN2	-1.44443	0.100558	-14.3642	8.68181e-47	5.93001e-45	1
ENSG00000104635	SLC39A14	0.9144	0.0638444	14.3223	1.58751e-46	1.08018e-44	non-ARE
ENSG00000099194	SCD	-0.636366	0.044559	-14.2814	2.85641e-46	1.93614e-44	non-ARE
ENSG00000145860	RNF145	0.838153	0.0588224	14.2489	4.5562e-46	3.07656e-44	2
ENSG00000123159	GIPC1	0.983154	0.0690658	14.235	5.55358e-46	3.73584e-44	non-ARE
ENSG00000142207	URB1	-1.1576	0.0813777	-14.2251	6.40554e-46	4.29268e-44	non-ARE
ENSG00000205420	KRT6A	5.84572	0.411331	14.2117	7.75109e-46	5.17487e-44	non-ARE
ENSG00000178209	PLEC	0.659641	0.0464225	14.2095	7.99809e-46	5.31978e-44	non-ARE
ENSG00000185215	TNFAIP2	0.893256	0.0629097	14.199	9.29084e-46	6.15657e-44	non-ARE
ENSG00000139433	GLTP	1.22492	0.0866709	14.133	2.37692e-45	1.56921e-43	non-ARE
ENSG00000151176	PLBD2	0.877299	0.0622188	14.1002	3.78537e-45	2.4898e-43	non-ARE
ENSG00000177311	ZBTB38	0.747847	0.0531136	14.0801	5.03078e-45	3.29674e-43	1
ENSG00000158467	AHCYL2	1.07988	0.076972	14.0295	1.02825e-44	6.71352e-43	2
ENSG00000225151	AC103965.1	1.03458	0.0737886	14.0208	1.16285e-44	7.56449e-43	non-ARE
ENSG00000175906	ARL4D	1.40978	0.10057	14.0179	1.21173e-44	7.85368e-43	non-ARE
ENSG00000076356	PLXNA2	1.29835	0.0927014	14.0057	1.43927e-44	9.29453e-43	1
ENSG00000111666	CHPT1	1.16044	0.0829702	13.9862	1.892e-44	1.21739e-42	1
ENSG00000183578	TNFAIP8L3	2.61953	0.187662	13.9587	2.78327e-44	1.78441e-42	non-ARE
ENSG00000082641	NFE2L1	0.798589	0.0572691	13.9445	3.39856e-44	2.17104e-42	non-ARE
ENSG00000156687	UNC5D	-1.28887	0.092711	-13.902	6.15838e-44	3.91995e-42	1
ENSG00000198668	CALM1	0.73653	0.0530656	13.8796	8.41857e-44	5.33948e-42	1
ENSG00000250539	KRT8P33	1.91445	0.138047	13.8681	9.88238e-44	6.24559e-42	non-ARE
ENSG00000111058	ACSS3	1.18108	0.0852263	13.8582	1.13496e-43	7.14741e-42	1
ENSG00000184588	PDE4B	-1.62828	0.117558	-13.8509	1.25564e-43	7.87946e-42	1
ENSG00000257335	MGAM	2.20488	0.159566	13.818	1.98592e-43	1.24183e-41	1
ENSG00000197043	ANXA6	1.41072	0.102428	13.7729	3.71135e-43	2.31263e-41	non-ARE
ENSG00000171408	PDE7B	-2.21155	0.161486	-13.695	1.08793e-42	6.75542e-41	non-ARE
ENSG00000139178	C1RL	0.984666	0.072004	13.6752	1.42885e-42	8.84147e-41	non-ARE
ENSG00000106541	AGR2	-0.596698	0.0436524	-13.6693	1.54847e-42	9.54836e-41	non-ARE
ENSG00000113916	BCL6	1.29287	0.0947643	13.643	2.22148e-42	1.36039e-40	non-ARE
ENSG00000162174	ASRGL1	0.877269	0.0643014	13.6431	2.22015e-42	1.36039e-40	non-ARE
ENSG00000213626	LBH	1.83328	0.134483	13.632	2.58282e-42	1.57623e-40	non-ARE
ENSG00000119547	ONECUT2	-1.66082	0.121948	-13.6191	3.08486e-42	1.87616e-40	2
ENSG00000213949	ITGA1	1.08933	0.0799947	13.6175	3.14975e-42	1.90909e-40	1
ENSG00000110721	CHKA	1.67966	0.123454	13.6055	3.71488e-42	2.24396e-40	non-ARE
ENSG00000116711	PLA2G4A	-1.05768	0.0779931	-13.5611	6.8079e-42	4.09836e-40	1
ENSG00000143384	MCL1	0.840727	0.0620494	13.5493	7.99779e-42	4.7984e-40	1
ENSG00000224520	KRT8P45	1.6423	0.121337	13.5351	9.71102e-42	5.80667e-40	non-ARE
ENSG00000163082	SGPP2	1.19147	0.0880476	13.5321	1.01135e-41	6.02706e-40	non-ARE
ENSG00000248568	CTC-362D12.1	1.90278	0.140645	13.529	1.05454e-41	6.26343e-40	non-ARE
ENSG00000198734	F5	1.2626	0.0933283	13.5286	1.05982e-41	6.2738e-40	non-ARE
ENSG00000131389	SLC6A6	-1.01443	0.075045	-13.5176	1.23148e-41	7.26572e-40	non-ARE
ENSG00000210082	J01415.4	0.621774	0.0461823	13.4635	2.5661e-41	1.50899e-39	non-ARE
ENSG00000173801	JUP	-0.714039	0.0530506	-13.4596	2.70391e-41	1.58478e-39	non-ARE
ENSG00000099875	MKNK2	0.987312	0.0734173	13.448	3.16477e-41	1.84879e-39	non-ARE
ENSG00000164761	TNFRSF11B	-3.84299	0.285931	-13.4403	3.51122e-41	2.04445e-39	non-ARE
ENSG00000181634	TNFSF15	-3.34495	0.248949	-13.4363	3.70681e-41	2.15128e-39	1
ENSG00000118407	FILIP1	-1.30367	0.0973785	-13.3877	7.13798e-41	4.1291e-39	2
ENSG00000136436	CALCOCO2	0.978777	0.0733423	13.3453	1.26109e-40	7.27135e-39	non-ARE
ENSG00000171345	KRT19	0.943151	0.0707308	13.3344	1.46083e-40	8.39577e-39	non-ARE
ENSG00000100003	SEC14L2	1.60476	0.120559	13.311	1.99744e-40	1.14427e-38	non-ARE
ENSG00000132646	PCNA	-0.897104	0.067596	-13.2715	3.3851e-40	1.93299e-38	non-ARE
ENSG00000205336	GPR56	-1.16679	0.0880317	-13.2542	4.26872e-40	2.42975e-38	non-ARE
ENSG00000113532	ST8SIA4	-1.31974	0.0996044	-13.2498	4.52269e-40	2.56609e-38	non-ARE
ENSG00000104267	CA2	-1.82919	0.138098	-13.2456	4.78462e-40	2.70605e-38	1
ENSG00000112118	MCM3	-1.0086	0.0762014	-13.236	5.43757e-40	3.06558e-38	non-ARE
ENSG00000106351	AGFG2	1.2673	0.0958695	13.219	6.81479e-40	3.82987e-38	1
ENSG00000197747	S100A10	0.684466	0.0519196	13.1832	1.09677e-39	6.14431e-38	non-ARE
ENSG00000092929	UNC13D	1.69416	0.128686	13.1651	1.39352e-39	7.78226e-38	non-ARE
ENSG00000275832	#N/A	1.02863	0.0781373	13.1644	1.4069e-39	7.83235e-38	non-ARE
ENSG00000101224	CDC25B	-0.898464	0.0682996	-13.1547	1.59849e-39	8.8711e-38	non-ARE
ENSG00000214814	FER1L6	-1.83748	0.139862	-13.1378	1.99959e-39	1.10625e-37	non-ARE
ENSG00000145901	TNIP1	0.916209	0.0698664	13.1137	2.74705e-39	1.51506e-37	non-ARE
ENSG00000171903	CYP4F11	-1.13883	0.0871148	-13.0728	4.71067e-39	2.58999e-37	1
ENSG00000133639	BTG1	0.824546	0.0631489	13.0572	5.78369e-39	3.17014e-37	non-ARE
ENSG00000163735	CXCL5	-1.65368	0.126771	-13.0446	6.81953e-39	3.7264e-37	1
ENSG00000204389	HSPA1A	-0.776063	0.0595294	-13.0366	7.57279e-39	4.12531e-37	non-ARE
ENSG00000116062	MSH6	-1.06105	0.0814119	-13.0331	7.92853e-39	4.30589e-37	non-ARE
ENSG00000100342	APOL1	1.12405	0.0863748	13.0136	1.02352e-38	5.54169e-37	non-ARE
ENSG00000118785	SPP1	-0.621993	0.0480892	-12.9341	2.8881e-38	1.55896e-36	non-ARE
ENSG00000027697	IFNGR1	1.18108	0.0913432	12.9301	3.0425e-38	1.63733e-36	non-ARE
ENSG00000128487	SPECC1	1.10282	0.0854747	12.9023	4.3688e-38	2.34398e-36	non-ARE
ENSG00000165548	TMEM63C	5.55816	0.431358	12.8853	5.4487e-38	2.91456e-36	non-ARE
ENSG00000176855	KRT18P28	1.63324	0.126826	12.8779	5.9979e-38	3.1987e-36	non-ARE
ENSG00000170421	KRT8	1.76449	0.137034	12.8763	6.12049e-38	3.25431e-36	non-ARE
ENSG00000187134	AKR1C1	-0.557076	0.043401	-12.8356	1.03648e-37	5.49459e-36	non-ARE
ENSG00000109099	PMP22	-1.3217	0.103005	-12.8314	1.09395e-37	5.78199e-36	non-ARE
ENSG00000185002	RFX6	-3.11322	0.242643	-12.8305	1.10696e-37	5.8334e-36	1
ENSG00000076248	UNG	-1.25144	0.0975455	-12.8293	1.124e-37	5.88823e-36	non-ARE
ENSG00000165929	TC2N	-0.920077	0.0717166	-12.8294	1.12299e-37	5.88823e-36	non-ARE
ENSG00000077264	PAK3	-1.19872	0.0936504	-12.8	1.63975e-37	8.56478e-36	1
ENSG00000109814	UGDH	-0.608894	0.0476225	-12.7859	1.96686e-37	1.02433e-35	non-ARE
ENSG00000167703	SLC43A2	2.04348	0.160208	12.7551	2.91823e-37	1.51534e-35	non-ARE
ENSG00000146648	EGFR	0.90175	0.0709154	12.7159	4.82731e-37	2.49937e-35	non-ARE
ENSG00000116285	ERRFI1	2.10961	0.166075	12.7027	5.70954e-37	2.94755e-35	non-ARE
ENSG00000091136	LAMB1	-0.671457	0.0528906	-12.6952	6.28615e-37	3.23582e-35	non-ARE
ENSG00000168003	SLC3A2	-0.809973	0.0638291	-12.6897	6.74399e-37	3.46146e-35	non-ARE
ENSG00000128512	DOCK4	2.23757	0.176426	12.6828	7.36502e-37	3.76932e-35	non-ARE
ENSG00000163053	SLC16A14	1.68646	0.133134	12.6674	8.96534e-37	4.57516e-35	1
ENSG00000065833	ME1	-0.878199	0.0696529	-12.6082	1.90238e-36	9.68036e-35	1
ENSG00000105289	TJP3	1.33961	0.10628	12.6045	1.99448e-36	1.012e-34	non-ARE
ENSG00000112414	GPR126	0.836964	0.0664303	12.5991	2.13466e-36	1.08004e-34	non-ARE
ENSG00000164128	NPY1R	-1.2101	0.0961797	-12.5816	2.66457e-36	1.34432e-34	1
ENSG00000096433	ITPR3	0.751549	0.0597614	12.5758	2.86805e-36	1.44288e-34	non-ARE
ENSG00000242574	HLA-DMB	-1.44252	0.114887	-12.5559	3.6882e-36	1.85025e-34	non-ARE
ENSG00000172296	SPTLC3	-1.44001	0.114896	-12.5332	4.9154e-36	2.45895e-34	1
ENSG00000231991	ANXA2P2	0.625145	0.0499831	12.5071	6.82463e-36	3.40446e-34	non-ARE
ENSG00000158445	KCNB1	6.41587	0.514383	12.4729	1.04875e-35	5.21704e-34	2
ENSG00000172716	SLFN11	-0.903617	0.072534	-12.4578	1.26753e-35	6.28774e-34	1
ENSG00000170190	SLC16A5	1.02074	0.0821161	12.4305	1.78587e-35	8.83432e-34	non-ARE
ENSG00000213771	KRT8P37	1.64473	0.132808	12.3843	3.17802e-35	1.56774e-33	non-ARE
ENSG00000182749	PAQR7	1.63815	0.1325	12.3633	4.12661e-35	2.03004e-33	non-ARE
ENSG00000064787	BCAS1	-2.49841	0.203029	-12.3057	8.44295e-35	4.14195e-33	non-ARE
ENSG00000127824	TUBA4A	-1.12995	0.091885	-12.2974	9.34877e-35	4.57369e-33	non-ARE
ENSG00000135373	EHF	0.993302	0.0808071	12.2923	9.96756e-35	4.86302e-33	non-ARE
ENSG00000169297	NR0B1	-2.01355	0.163938	-12.2824	1.12559e-34	5.47653e-33	non-ARE
ENSG00000065328	MCM10	-1.79749	0.146399	-12.278	1.18944e-34	5.77136e-33	2
ENSG00000168077	SCARA3	-1.60846	0.131672	-12.2157	2.56416e-34	1.24079e-32	1
ENSG00000186297	GABRA5	-1.62816	0.133646	-12.1826	3.84684e-34	1.85641e-32	non-ARE
ENSG00000137486	ARRB1	0.902348	0.0740734	12.1818	3.88613e-34	1.87029e-32	non-ARE
ENSG00000086548	CEACAM6	-0.554011	0.045547	-12.1635	4.86262e-34	2.33392e-32	non-ARE
ENSG00000170298	LGALS9B	-2.3971	0.197559	-12.1336	7.0121e-34	3.35655e-32	non-ARE
ENSG00000198959	TGM2	0.580475	0.0478527	12.1304	7.28606e-34	3.47831e-32	1
ENSG00000261578	#N/A	1.59479	0.131549	12.1231	7.96698e-34	3.79318e-32	non-ARE
ENSG00000115756	HPCAL1	0.964748	0.0798881	12.0762	1.41012e-33	6.69582e-32	non-ARE
ENSG00000157193	LRP8	-1.05848	0.0877706	-12.0596	1.72642e-33	8.17585e-32	1
ENSG00000196535	MYO18A	-0.801421	0.0664714	-12.0566	1.7896e-33	8.45253e-32	non-ARE
ENSG00000155254	MARVELD1	1.0404	0.0865455	12.0214	2.74342e-33	1.29232e-31	non-ARE
ENSG00000198743	SLC5A3	-1.53701	0.128859	-11.9279	8.46962e-33	3.97915e-31	1
ENSG00000136881	BAAT	-1.26698	0.106359	-11.9123	1.0217e-32	4.78742e-31	non-ARE
ENSG00000120756	PLS1	-0.85531	0.0718263	-11.908	1.07468e-32	5.02243e-31	1
ENSG00000082438	COBLL1	1.3495	0.113519	11.8879	1.36809e-32	6.37689e-31	2
ENSG00000120694	HSPH1	-0.880667	0.0741017	-11.8846	1.42376e-32	6.61897e-31	non-ARE
ENSG00000105514	RAB3D	1.117	0.0939907	11.8842	1.42981e-32	6.62975e-31	non-ARE
ENSG00000205542	TMSB4X	0.569154	0.0478952	11.8833	1.44474e-32	6.68157e-31	non-ARE
ENSG00000198886	MT-ND4	0.524564	0.0441542	11.8803	1.49913e-32	6.9151e-31	non-ARE
ENSG00000121578	B4GALT4	-0.781517	0.0657968	-11.8777	1.54494e-32	7.10794e-31	non-ARE
ENSG00000165959	CLMN	1.21028	0.102182	11.8444	2.30158e-32	1.05617e-30	1
ENSG00000109861	CTSC	-0.585026	0.0494809	-11.8233	2.95952e-32	1.35459e-30	non-ARE
ENSG00000183091	NEB	-1.59258	0.134731	-11.8204	3.06061e-32	1.39726e-30	non-ARE
ENSG00000088826	SMOX	-1.02458	0.0868727	-11.7941	4.18735e-32	1.90675e-30	non-ARE
ENSG00000125968	ID1	0.79208	0.0672454	11.779	5.01126e-32	2.27609e-30	non-ARE
ENSG00000103257	SLC7A5	-0.602699	0.0511998	-11.7715	5.47329e-32	2.4796e-30	1
ENSG00000069399	BCL3	1.10994	0.0943332	11.7662	5.83241e-32	2.63556e-30	non-ARE
ENSG00000178719	GRINA	0.683183	0.058262	11.726	9.37388e-32	4.22514e-30	non-ARE
ENSG00000039139	DNAH5	2.19504	0.187333	11.7173	1.03963e-31	4.67413e-30	non-ARE
ENSG00000159403	C1R	0.689372	0.0591039	11.6637	1.95289e-31	8.75792e-30	non-ARE
ENSG00000188158	NHS	-1.08285	0.0930382	-11.6387	2.61905e-31	1.17158e-29	1
ENSG00000187185	AC092118.1	-3.20707	0.275665	-11.6339	2.76979e-31	1.2359e-29	non-ARE
ENSG00000196616	ADH1B	-1.97622	0.17056	-11.5866	4.81701e-31	2.14399e-29	non-ARE
ENSG00000176907	C8orf4	1.67878	0.145187	11.5629	6.35622e-31	2.822e-29	1
ENSG00000168502	CCDC165	-1.58345	0.137039	-11.5547	6.98564e-31	3.09372e-29	non-ARE
ENSG00000168610	STAT3	0.731524	0.0633185	11.5531	7.1215e-31	3.14604e-29	non-ARE
ENSG00000006534	ALDH3B1	0.695004	0.0601589	11.5528	7.14639e-31	3.1492e-29	non-ARE
ENSG00000147650	LRP12	-1.16196	0.100662	-11.5433	7.98333e-31	3.50931e-29	1
ENSG00000131016	AKAP12	0.898585	0.0779106	11.5336	8.93796e-31	3.91924e-29	1
ENSG00000166821	PEX11A	1.59535	0.138421	11.5253	9.83376e-31	4.30142e-29	1
ENSG00000140479	PCSK6	1.02472	0.0889919	11.5148	1.11128e-30	4.84894e-29	non-ARE
ENSG00000276043	#N/A	-1.34206	0.116687	-11.5013	1.29872e-30	5.65291e-29	non-ARE
ENSG00000237973	RP5-857K21.6	0.532747	0.0464452	11.4704	1.85693e-30	8.06288e-29	non-ARE
ENSG00000157214	STEAP2	-0.863476	0.0753472	-11.46	2.09608e-30	9.07908e-29	2
ENSG00000167552	TUBA1A	-0.650071	0.0568744	-11.4299	2.96316e-30	1.28036e-28	non-ARE
ENSG00000130066	SAT1	0.77103	0.0675285	11.4178	3.40568e-30	1.468e-28	2
ENSG00000103018	CYB5B	-0.689514	0.0604848	-11.3998	4.1911e-30	1.80217e-28	non-ARE
ENSG00000128335	APOL2	1.43937	0.126393	11.3881	4.79475e-30	2.05676e-28	non-ARE
ENSG00000112697	TMEM30A	-0.689603	0.0606274	-11.3744	5.6064e-30	2.39913e-28	1
ENSG00000137440	FGFBP1	-1.41346	0.124402	-11.362	6.46726e-30	2.76087e-28	non-ARE
ENSG00000101782	RIOK3	1.22777	0.108212	11.346	7.76707e-30	3.3078e-28	1
ENSG00000189057	FAM111B	-1.94231	0.171209	-11.3446	7.88695e-30	3.35082e-28	non-ARE
ENSG00000118503	TNFAIP3	2.67868	0.236127	11.3443	7.91908e-30	3.35644e-28	1
ENSG00000172831	CES2	1.05199	0.0928308	11.3323	9.07485e-30	3.83715e-28	non-ARE
ENSG00000125378	BMP4	-2.07248	0.183118	-11.3177	1.07238e-29	4.5236e-28	1
ENSG00000013275	PSMC4	-0.653695	0.0577869	-11.3122	1.14243e-29	4.80768e-28	non-ARE
ENSG00000152779	SLC16A12	7.19894	0.637117	11.2992	1.32364e-29	5.5571e-28	1
ENSG00000163435	ELF3	0.728836	0.0645647	11.2885	1.49627e-29	6.26705e-28	non-ARE
ENSG00000074527	NTN4	1.16146	0.102914	11.2857	1.54353e-29	6.44976e-28	non-ARE
ENSG00000108091	CCDC6	0.789456	0.0700397	11.2715	1.81359e-29	7.56045e-28	1
ENSG00000123416	TUBA1B	-0.67569	0.0599905	-11.2633	1.99193e-29	8.28446e-28	non-ARE
ENSG00000105854	PON2	0.563487	0.0500673	11.2546	2.19823e-29	9.12112e-28	non-ARE
ENSG00000152527	PLEKHH2	-2.4448	0.217243	-11.2537	2.2204e-29	9.19161e-28	non-ARE
ENSG00000160209	PDXK	0.712479	0.0633118	11.2535	2.22588e-29	9.19287e-28	non-ARE
ENSG00000142303	ADAMTS10	0.931284	0.0829693	11.2244	3.09342e-29	1.27462e-27	non-ARE
ENSG00000029153	ARNTL2	-1.16764	0.104234	-11.202	3.98486e-29	1.63813e-27	1
ENSG00000279806	#N/A	2.90145	0.259115	11.1975	4.19239e-29	1.71946e-27	non-ARE
ENSG00000143153	ATP1B1	-0.583858	0.0521643	-11.1927	4.4291e-29	1.81236e-27	1
ENSG00000140545	MFGE8	1.35544	0.12118	11.1853	4.81061e-29	1.96395e-27	non-ARE
ENSG00000173702	MUC13	-1.42695	0.127672	-11.1767	5.30217e-29	2.15966e-27	non-ARE
ENSG00000042445	RETSAT	0.773817	0.0694834	11.1367	8.31161e-29	3.37771e-27	1
ENSG00000198804	MT-CO1	0.51924	0.0466261	11.1362	8.35681e-29	3.38832e-27	non-ARE
ENSG00000171916	LGALS9C	-2.35606	0.211582	-11.1354	8.43195e-29	3.411e-27	non-ARE
ENSG00000197580	BCO2	2.05572	0.184995	11.1123	1.0931e-28	4.4119e-27	non-ARE
ENSG00000168453	HR	-1.54086	0.138826	-11.0992	1.26536e-28	5.09558e-27	non-ARE
ENSG00000120162	MOBKL2B	2.81937	0.254176	11.0922	1.36873e-28	5.49937e-27	non-ARE
ENSG00000100266	PACSIN2	0.908206	0.0818801	11.0919	1.37329e-28	5.50527e-27	non-ARE
ENSG00000110697	PITPNM1	-0.813605	0.0734522	-11.0767	1.62819e-28	6.51239e-27	non-ARE
ENSG00000170369	CST2	0.753241	0.0680048	11.0763	1.63519e-28	6.52568e-27	non-ARE
ENSG00000024422	EHD2	0.706321	0.0638055	11.0699	1.75565e-28	6.9907e-27	1
ENSG00000136205	TNS3	0.723703	0.0654599	11.0557	2.05782e-28	8.17557e-27	1
ENSG00000168496	FEN1	-1.03953	0.0941883	-11.0367	2.54234e-28	1.0078e-26	non-ARE
ENSG00000131459	GFPT2	1.31264	0.118965	11.0339	2.62308e-28	1.03749e-26	1
ENSG00000136999	NOV	-1.3354	0.121086	-11.0285	2.78469e-28	1.09896e-26	non-ARE
ENSG00000068724	TTC7A	0.988031	0.0897823	11.0047	3.62578e-28	1.42772e-26	non-ARE
ENSG00000264230	#N/A	2.33785	0.212641	10.9944	4.06813e-28	1.59836e-26	non-ARE
ENSG00000198355	PIM3	1.25368	0.114087	10.9889	4.32244e-28	1.69453e-26	1
ENSG00000138434	SSFA2	-0.696459	0.0635019	-10.9675	5.47495e-28	2.14162e-26	1
ENSG00000221926	TRIM16	-0.849239	0.0776223	-10.9407	7.36588e-28	2.87496e-26	non-ARE
ENSG00000120158	RCL1	1.08467	0.099416	10.9104	1.02752e-27	4.00169e-26	non-ARE
ENSG00000235162	C12orf75	-0.84546	0.0776493	-10.8882	1.31221e-27	5.09923e-26	non-ARE
ENSG00000120053	GOT1	0.858343	0.0788898	10.8803	1.43114e-27	5.54926e-26	2
ENSG00000170214	ADRA1B	2.05576	0.189248	10.8627	1.73453e-27	6.71101e-26	non-ARE
ENSG00000137106	GRHPR	0.660081	0.0607703	10.8619	1.75066e-27	6.75867e-26	non-ARE
ENSG00000019991	HGF	-2.32389	0.214216	-10.8484	2.0305e-27	7.82205e-26	1
ENSG00000151914	DST	-0.817131	0.0755527	-10.8154	2.91078e-27	1.11889e-25	1
ENSG00000110660	SLC35F2	1.05842	0.0979605	10.8046	3.27525e-27	1.25627e-25	non-ARE
ENSG00000108984	MAP2K6	-1.05019	0.0973767	-10.7848	4.05974e-27	1.55381e-25	1
ENSG00000178038	ALS2CL	1.21675	0.112889	10.7782	4.36154e-27	1.66573e-25	1
ENSG00000086544	ITPKC	1.23231	0.114472	10.7651	5.02923e-27	1.91661e-25	non-ARE
ENSG00000129757	CDKN1C	5.84162	0.542701	10.764	5.09234e-27	1.93651e-25	non-ARE
ENSG00000206072	SERPINB11	-0.863603	0.0803327	-10.7503	5.90505e-27	2.24077e-25	non-ARE
ENSG00000185477	GPRIN3	-1.18731	0.110496	-10.7453	6.23894e-27	2.36242e-25	1
ENSG00000196220	SRGAP3	2.98506	0.278625	10.7135	8.79438e-27	3.32297e-25	non-ARE
ENSG00000148848	ADAM12	-1.64942	0.154541	-10.673	1.36165e-26	5.13407e-25	non-ARE
ENSG00000196091	MYBPC1	7.35789	0.689596	10.6699	1.40843e-26	5.29921e-25	non-ARE
ENSG00000003137	CYP26B1	-1.34746	0.126296	-10.6691	1.41981e-26	5.33076e-25	non-ARE
ENSG00000006025	OSBPL7	1.30966	0.122782	10.6666	1.45897e-26	5.46621e-25	non-ARE
ENSG00000115159	GPD2	-0.869656	0.0815889	-10.659	1.58305e-26	5.91859e-25	1
ENSG00000144642	RBMS3	3.54129	0.332319	10.6563	1.62948e-26	6.07754e-25	1
ENSG00000198467	TPM2	0.562667	0.0528021	10.6561	1.6324e-26	6.07754e-25	non-ARE
ENSG00000133835	HSD17B4	0.711617	0.0668503	10.6449	1.84093e-26	6.83954e-25	non-ARE
ENSG00000103222	ABCC1	-0.611703	0.057469	-10.6441	1.85854e-26	6.89056e-25	1
ENSG00000196628	TCF4	-2.0362	0.191496	-10.6331	2.08968e-26	7.7314e-25	non-ARE
ENSG00000113594	LIFR	1.82213	0.1716	10.6184	2.44592e-26	9.03058e-25	1
ENSG00000135905	DOCK10	-1.62726	0.153261	-10.6176	2.46918e-26	9.09755e-25	1
ENSG00000165006	UBAP1	0.686146	0.0649295	10.5676	4.21347e-26	1.54921e-24	non-ARE
ENSG00000198786	MT-ND5	0.471256	0.0446858	10.546	5.30132e-26	1.94517e-24	non-ARE
ENSG00000101849	TBL1X	-1.006	0.095523	-10.5315	6.1867e-26	2.26535e-24	non-ARE
ENSG00000110042	DTX4	1.16181	0.110442	10.5196	7.01483e-26	2.5633e-24	non-ARE
ENSG00000102910	LONP2	0.689673	0.0655732	10.5176	7.16703e-26	2.61354e-24	1
ENSG00000177181	RIMKLA	-1.40979	0.134162	-10.5081	7.92965e-26	2.88571e-24	non-ARE
ENSG00000121671	CRY2	1.71951	0.164221	10.4707	1.1783e-25	4.27923e-24	non-ARE
ENSG00000104687	GSR	-0.572633	0.0547041	-10.4678	1.21418e-25	4.40053e-24	non-ARE
ENSG00000145431	PDGFC	1.75757	0.167972	10.4634	1.27181e-25	4.6e-24	1
ENSG00000185519	FAM131C	2.20756	0.211085	10.4582	1.34416e-25	4.85181e-24	non-ARE
ENSG00000135525	MAP7	-1.22994	0.117653	-10.4539	1.40615e-25	5.06528e-24	1
ENSG00000265972	#N/A	1.77745	0.170214	10.4424	1.58691e-25	5.70484e-24	non-ARE
ENSG00000140961	OSGIN1	-1.01115	0.0968685	-10.4384	1.65622e-25	5.94199e-24	non-ARE
ENSG00000072274	TFRC	-0.60107	0.057634	-10.4291	1.82656e-25	6.53988e-24	1
ENSG00000270919	#N/A	-3.38278	0.324499	-10.4246	1.9139e-25	6.83883e-24	non-ARE
ENSG00000169891	REPS2	2.88539	0.277981	10.3798	3.06315e-25	1.09234e-23	2
ENSG00000140525	FANCI	-0.869932	0.083868	-10.3726	3.30278e-25	1.17543e-23	non-ARE
ENSG00000204388	HSPA1B	-0.688659	0.066436	-10.3657	3.54973e-25	1.26079e-23	1
ENSG00000118257	NRP2	0.794331	0.0767408	10.3508	4.14831e-25	1.47045e-23	non-ARE
ENSG00000115290	GRB14	-1.37727	0.133105	-10.3473	4.3056e-25	1.52317e-23	non-ARE
ENSG00000166741	NNMT	1.3269	0.128248	10.3464	4.34547e-25	1.53422e-23	non-ARE
ENSG00000131711	MAP1B	-0.687116	0.0664239	-10.3444	4.43689e-25	1.56339e-23	1
ENSG00000174564	IL20RB	1.62989	0.157925	10.3207	5.68258e-25	1.99836e-23	non-ARE
ENSG00000109689	STIM2	-1.11851	0.108461	-10.3125	6.18524e-25	2.17082e-23	1
ENSG00000163171	CDC42EP3	0.988613	0.0959195	10.3067	6.57204e-25	2.30203e-23	non-ARE
ENSG00000162366	PDZK1IP1	1.70116	0.165159	10.3001	7.03575e-25	2.4596e-23	non-ARE
ENSG00000125966	MMP24	1.39764	0.135717	10.2982	7.18152e-25	2.50563e-23	non-ARE
ENSG00000140859	KIFC3	-0.80351	0.078163	-10.2799	8.67981e-25	3.02245e-23	non-ARE
ENSG00000162496	DHRS3	0.762909	0.074222	10.2787	8.78684e-25	3.05373e-23	non-ARE
ENSG00000101412	E2F1	-1.81829	0.176913	-10.2779	8.86268e-25	3.07407e-23	2
ENSG00000070961	ATP2B1	-0.6442	0.0627237	-10.2705	9.57515e-25	3.31472e-23	non-ARE
ENSG00000214207	KRT18P10	1.69532	0.165501	10.2436	1.2642e-24	4.3679e-23	non-ARE
ENSG00000109586	GALNT7	-0.671523	0.0656525	-10.2284	1.47878e-24	5.09934e-23	1
ENSG00000182378	PLCXD1	-1.02178	0.099942	-10.2238	1.55174e-24	5.34056e-23	non-ARE
ENSG00000034510	TMSB10	0.487175	0.0476826	10.217	1.66369e-24	5.71479e-23	non-ARE
ENSG00000150782	IL18	0.822484	0.0806367	10.1999	1.9853e-24	6.80636e-23	non-ARE
ENSG00000118689	FOXO3	1.1648	0.114258	10.1945	2.09888e-24	7.18189e-23	non-ARE
ENSG00000240602	RP11-64D22.2	-1.71999	0.1688	-10.1895	2.20956e-24	7.54607e-23	non-ARE
ENSG00000147027	TMEM47	-1.1918	0.117253	-10.1643	2.86128e-24	9.75308e-23	1
ENSG00000112541	PDE10A	-0.975232	0.0959888	-10.1598	2.99555e-24	1.01912e-22	1
ENSG00000122042	UBL3	1.09506	0.107795	10.1588	3.02799e-24	1.02819e-22	1
ENSG00000075213	SEMA3A	-1.56723	0.154336	-10.1547	3.15745e-24	1.0701e-22	1
ENSG00000087494	PTHLH	-5.12362	0.504835	-10.1491	3.34398e-24	1.13116e-22	1
ENSG00000213694	S1PR3	-2.07555	0.204736	-10.1377	3.75915e-24	1.26918e-22	non-ARE
ENSG00000160796	NBEAL2	0.963449	0.0950414	10.1371	3.77978e-24	1.27372e-22	non-ARE
ENSG00000173064	C12orf51	0.881733	0.0870007	10.1348	3.8725e-24	1.30249e-22	non-ARE
ENSG00000198727	MT-CYB	0.46662	0.0460782	10.1267	4.20623e-24	1.41207e-22	non-ARE
ENSG00000058668	ATP2B4	1.00932	0.0998308	10.1103	4.97517e-24	1.66706e-22	non-ARE
ENSG00000171552	BCL2L1	0.76918	0.0761087	10.1063	5.17855e-24	1.72868e-22	non-ARE
ENSG00000182326	C1S	0.538257	0.0532588	10.1064	5.17258e-24	1.72868e-22	non-ARE
ENSG00000276850	#N/A	1.9986	0.197892	10.0995	5.55521e-24	1.85094e-22	non-ARE
ENSG00000124107	SLPI	0.689754	0.0683746	10.0879	6.25053e-24	2.07871e-22	non-ARE
ENSG00000102393	GLA	-0.912046	0.0904982	-10.078	6.90842e-24	2.29321e-22	non-ARE
ENSG00000109084	TMEM97	-0.693355	0.0688215	-10.0747	7.14861e-24	2.36851e-22	non-ARE
ENSG00000224411	RP11-1033A18.1	-1.01509	0.100816	-10.0688	7.5913e-24	2.5105e-22	non-ARE
ENSG00000106123	EPHB6	3.37055	0.334991	10.0616	8.16635e-24	2.69565e-22	non-ARE
ENSG00000158055	GRHL3	-1.70876	0.169951	-10.0544	8.78279e-24	2.89376e-22	non-ARE
ENSG00000242265	PEG10	-0.777931	0.077426	-10.0474	9.43082e-24	3.10152e-22	1
ENSG00000002746	HECW1	1.23847	0.123311	10.0435	9.8175e-24	3.22272e-22	non-ARE
ENSG00000169429	IL8	2.15547	0.214823	10.0337	1.08352e-23	3.55022e-22	2
ENSG00000072422	RHOBTB1	-0.896889	0.089478	-10.0236	1.20082e-23	3.92733e-22	non-ARE
ENSG00000142733	MAP3K6	1.28538	0.1283	10.0185	1.2639e-23	4.12604e-22	non-ARE
ENSG00000150593	PDCD4	0.735267	0.0735119	10.002	1.49323e-23	4.86573e-22	non-ARE
ENSG00000096384	HSP90AB1	-0.45299	0.0453901	-9.97992	1.86626e-23	6.07012e-22	non-ARE
ENSG00000139132	FGD4	1.17156	0.117459	9.97415	1.9778e-23	6.42115e-22	1
ENSG00000012048	BRCA1	-1.10888	0.111278	-9.96499	2.16899e-23	7.02904e-22	non-ARE
ENSG00000110328	GALNTL4	1.90763	0.191558	9.95852	2.31476e-23	7.48778e-22	non-ARE
ENSG00000145242	EPHA5	-0.854608	0.0858268	-9.95735	2.34213e-23	7.56253e-22	1
ENSG00000275993	#N/A	0.646522	0.06499	9.94802	2.57256e-23	8.29149e-22	non-ARE
ENSG00000079805	DNM2	0.609489	0.061301	9.94257	2.71725e-23	8.74198e-22	non-ARE
ENSG00000119927	GPAM	1.16639	0.117353	9.93915	2.81217e-23	9.03099e-22	1
ENSG00000177084	POLE	-0.825142	0.083301	-9.90554	3.93824e-23	1.26244e-21	non-ARE
ENSG00000117318	ID3	-1.13234	0.114397	-9.89834	4.23262e-23	1.35436e-21	non-ARE
ENSG00000137700	SLC37A4	1.01735	0.102803	9.89613	4.32692e-23	1.38204e-21	non-ARE
ENSG00000127946	HIP1	-1.38265	0.139726	-9.89542	4.35776e-23	1.3894e-21	non-ARE
ENSG00000150991	UBC	0.421811	0.0426747	9.88434	4.86776e-23	1.54922e-21	non-ARE
ENSG00000142178	SIK1	0.646928	0.065475	9.88052	5.05677e-23	1.6065e-21	1
ENSG00000136026	CKAP4	-0.663212	0.0671397	-9.8781	5.18063e-23	1.64291e-21	non-ARE
ENSG00000141526	SLC16A3	1.0698	0.108363	9.87236	5.48585e-23	1.7366e-21	non-ARE
ENSG00000112576	CCND3	-0.734473	0.074403	-9.87155	5.53017e-23	1.74752e-21	1
ENSG00000166106	ADAMTS15	2.25364	0.228357	9.86891	5.67801e-23	1.79104e-21	non-ARE
ENSG00000146278	PNRC1	1.12029	0.11352	9.86872	5.68843e-23	1.79115e-21	non-ARE
ENSG00000143797	MBOAT2	0.894095	0.0906011	9.86847	5.70261e-23	1.79244e-21	non-ARE
ENSG00000205213	LGR4	-0.622117	0.0632294	-9.83905	7.64282e-23	2.39804e-21	non-ARE
ENSG00000164626	KCNK5	0.84573	0.0860388	9.82964	8.39184e-23	2.62841e-21	1
ENSG00000156535	CD109	0.575097	0.0585614	9.82042	9.19576e-23	2.87513e-21	1
ENSG00000128274	A4GALT	1.46504	0.149214	9.81834	9.38731e-23	2.92986e-21	non-ARE
ENSG00000170500	LONRF2	-1.53485	0.156456	-9.81009	1.01874e-22	3.174e-21	1
ENSG00000112561	TFEB	1.59886	0.163235	9.79483	1.18497e-22	3.68546e-21	non-ARE
ENSG00000165801	ARHGEF40	-0.866403	0.088465	-9.79374	1.1978e-22	3.71883e-21	non-ARE
ENSG00000111602	TIMELESS	-0.791844	0.0809566	-9.78109	1.35745e-22	4.20715e-21	non-ARE
ENSG00000198736	SEPX1	0.882425	0.0902215	9.78065	1.36333e-22	4.21802e-21	non-ARE
ENSG00000255823	MTRNR2L8	0.563875	0.0580849	9.70778	2.79367e-22	8.6283e-21	non-ARE
ENSG00000168439	STIP1	-0.561468	0.057851	-9.70542	2.85905e-22	8.81492e-21	1
ENSG00000109674	NEIL3	-1.4734	0.151908	-9.69928	3.03648e-22	9.34574e-21	non-ARE
ENSG00000107863	ARHGAP21	-0.758525	0.0782104	-9.69852	3.05911e-22	9.3991e-21	non-ARE
ENSG00000125772	GPCPD1	-0.863584	0.0890825	-9.69421	3.19093e-22	9.78718e-21	non-ARE
ENSG00000110090	CPT1A	-0.801518	0.0827111	-9.69057	3.3067e-22	1.01248e-20	non-ARE
ENSG00000075624	ACTB	0.421345	0.0434928	9.6877	3.40105e-22	1.03957e-20	non-ARE
ENSG00000124145	SDC4	0.819656	0.0846143	9.68698	3.42523e-22	1.04517e-20	non-ARE
ENSG00000035403	VCL	0.540719	0.0558758	9.67716	3.77035e-22	1.1485e-20	1
ENSG00000125170	DOK4	-0.681831	0.0705613	-9.66297	4.33108e-22	1.31705e-20	non-ARE
ENSG00000018236	CNTN1	-0.617708	0.0641573	-9.62802	6.08901e-22	1.84846e-20	non-ARE
ENSG00000144381	HSPD1	-0.465246	0.0483265	-9.62715	6.14091e-22	1.86103e-20	1
ENSG00000112759	SLC29A1	-0.973937	0.101225	-9.62153	6.48587e-22	1.96222e-20	non-ARE
ENSG00000089250	NOS1	-1.37969	0.143505	-9.61427	6.96012e-22	2.10212e-20	non-ARE
ENSG00000100364	KIAA0930	-0.702555	0.073076	-9.61403	6.97655e-22	2.10351e-20	1
ENSG00000189431	RASSF10	-4.16676	0.433596	-9.60978	7.27033e-22	2.18837e-20	non-ARE
ENSG00000157107	FCHO2	0.911939	0.0949591	9.60349	7.7285e-22	2.32234e-20	non-ARE
ENSG00000151224	MAT1A	1.8276	0.190574	9.58995	8.81249e-22	2.6436e-20	non-ARE
ENSG00000163590	PPM1L	0.932664	0.0973661	9.57894	9.80414e-22	2.93612e-20	1
ENSG00000144136	SLC20A1	-0.712299	0.0744191	-9.57145	1.05412e-21	3.15153e-20	non-ARE
ENSG00000172037	LAMB2	0.525459	0.0549533	9.56193	1.15582e-21	3.44978e-20	non-ARE
ENSG00000138696	BMPR1B	-1.12719	0.117983	-9.55385	1.24969e-21	3.72308e-20	2
ENSG00000106785	TRIM14	0.950357	0.0994754	9.55369	1.25158e-21	3.72308e-20	non-ARE
ENSG00000156026	MCU	-0.7921	0.0831789	-9.52285	1.68488e-21	5.00363e-20	non-ARE
ENSG00000198417	MT1F	2.93297	0.308399	9.51031	1.90104e-21	5.63616e-20	non-ARE
ENSG00000269028	#N/A	0.556523	0.0586377	9.49088	2.29101e-21	6.78099e-20	non-ARE
ENSG00000213412	RP11-314P12.3	2.419	0.255088	9.48303	2.47005e-21	7.29877e-20	non-ARE
ENSG00000114019	AMOTL2	1.18253	0.124775	9.47729	2.60961e-21	7.69834e-20	non-ARE
ENSG00000137076	TLN1	0.461713	0.0487707	9.46702	2.87938e-21	8.48009e-20	non-ARE
ENSG00000117592	PRDX6	0.507981	0.0537394	9.45268	3.30268e-21	9.71064e-20	non-ARE
ENSG00000054277	OPN3	1.43351	0.151672	9.45136	3.34457e-21	9.81755e-20	non-ARE
ENSG00000153885	KCTD15	-0.820171	0.0868231	-9.44646	3.50481e-21	1.02709e-19	2
ENSG00000114541	FRMD4B	-1.20925	0.12803	-9.44508	3.55134e-21	1.03901e-19	1
ENSG00000084207	GSTP1	0.450722	0.0477764	9.43398	3.94814e-21	1.15321e-19	non-ARE
ENSG00000156515	HK1	0.788548	0.0835904	9.43348	3.96721e-21	1.15688e-19	1
ENSG00000075340	ADD2	-0.797052	0.0845428	-9.4278	4.18796e-21	1.21924e-19	non-ARE
ENSG00000130589	RP4-697K14.7	1.49086	0.158384	9.41297	4.82329e-21	1.40191e-19	non-ARE
ENSG00000241935	HOGA1	1.66189	0.176736	9.40321	5.29209e-21	1.53566e-19	non-ARE
ENSG00000134250	NOTCH2	0.60734	0.0646019	9.40129	5.39003e-21	1.56153e-19	2
ENSG00000166819	PLIN1	3.58608	0.381697	9.39509	5.71675e-21	1.65348e-19	1
ENSG00000143127	ITGA10	2.3592	0.251382	9.38491	6.29723e-21	1.81842e-19	non-ARE
ENSG00000158747	NBL1	0.831782	0.0888731	9.35921	8.03339e-21	2.31599e-19	non-ARE
ENSG00000070404	FSTL3	1.57275	0.168224	9.34914	8.83652e-21	2.5434e-19	1
ENSG00000196878	LAMB3	0.625866	0.0670035	9.34081	9.56028e-21	2.74726e-19	non-ARE
ENSG00000182022	CHST15	0.826355	0.0886162	9.3251	1.10874e-20	3.18096e-19	1
ENSG00000137710	RDX	0.61269	0.0657047	9.3249	1.11089e-20	3.18199e-19	non-ARE
ENSG00000164023	SGMS2	0.874623	0.0938077	9.32357	1.12488e-20	3.21688e-19	1
ENSG00000172824	CES4A	2.38808	0.256536	9.30894	1.29113e-20	3.68635e-19	non-ARE
ENSG00000006125	AP2B1	-0.502377	0.0540423	-9.29598	1.45852e-20	4.15761e-19	non-ARE
ENSG00000100665	SERPINA4	3.21896	0.346371	9.2934	1.49432e-20	4.25282e-19	non-ARE
ENSG00000145390	USP53	1.04685	0.112684	9.29014	1.5409e-20	4.37839e-19	2
ENSG00000170099	SERPINA6	0.75608	0.0815065	9.27632	1.7543e-20	4.97677e-19	non-ARE
ENSG00000175416	CLTB	0.878157	0.094739	9.26922	1.87507e-20	5.31089e-19	1
ENSG00000170153	RNF150	3.76121	0.405981	9.26448	1.96026e-20	5.54336e-19	non-ARE
ENSG00000131979	GCH1	1.30243	0.140681	9.25807	2.08164e-20	5.87723e-19	non-ARE
ENSG00000198488	B3GNT6	2.88478	0.312238	9.23904	2.48722e-20	7.0112e-19	non-ARE
ENSG00000137033	IL33	-2.53463	0.274536	-9.23242	2.64598e-20	7.44689e-19	non-ARE
ENSG00000198712	MT-CO2	0.410996	0.0445215	9.23139	2.67136e-20	7.50643e-19	non-ARE
ENSG00000150893	FREM2	1.92373	0.208598	9.22219	2.91102e-20	8.16695e-19	1
ENSG00000157870	C1orf93	0.917738	0.0997425	9.20108	3.54377e-20	9.92648e-19	non-ARE
ENSG00000166833	NAV2	1.92701	0.209859	9.1824	4.21596e-20	1.17908e-18	non-ARE
ENSG00000127324	TSPAN8	-0.722251	0.0786825	-9.17931	4.33863e-20	1.21147e-18	non-ARE
ENSG00000099219	ERMP1	-0.604982	0.0659152	-9.17819	4.38409e-20	1.22224e-18	1
ENSG00000078269	SYNJ2	-1.13031	0.123695	-9.13789	6.36855e-20	1.77271e-18	1
ENSG00000173210	ABLIM3	0.889301	0.0973895	9.13139	6.76253e-20	1.87943e-18	non-ARE
ENSG00000198938	MT-CO3	0.435407	0.0477129	9.12556	7.13648e-20	1.98026e-18	non-ARE
ENSG00000067113	PPAP2A	1.29634	0.142076	9.12429	7.22063e-20	2.00049e-18	non-ARE
ENSG00000079308	TNS1	0.90448	0.0991747	9.12007	7.50746e-20	2.07671e-18	non-ARE
ENSG00000135069	PSAT1	-0.910053	0.100254	-9.07751	1.11085e-19	3.06805e-18	non-ARE
ENSG00000129521	EGLN3	-1.34059	0.148201	-9.04577	1.48612e-19	4.09813e-18	1
ENSG00000106688	SLC1A1	-0.967851	0.107578	-8.99673	2.32539e-19	6.40257e-18	1
ENSG00000023909	GCLM	-0.608342	0.0676412	-8.99367	2.3912e-19	6.57357e-18	1
ENSG00000064666	CNN2	0.755597	0.0840303	8.99196	2.42856e-19	6.66597e-18	non-ARE
ENSG00000275110	#N/A	1.17017	0.130227	8.98561	2.57306e-19	7.05169e-18	non-ARE
ENSG00000211459	J01415.24	0.461327	0.051401	8.97506	2.83186e-19	7.749e-18	non-ARE
ENSG00000144354	CDCA7	-1.11206	0.124021	-8.96673	3.05449e-19	8.34535e-18	non-ARE
ENSG00000153714	C9orf150	1.07034	0.119407	8.96384	3.13574e-19	8.55417e-18	non-ARE
ENSG00000125735	TNFSF14	3.74486	0.418121	8.9564	3.35465e-19	9.13731e-18	non-ARE
ENSG00000152953	STK32B	-1.76608	0.197205	-8.95558	3.37965e-19	9.19131e-18	1
ENSG00000143061	IGSF3	-0.785183	0.0877308	-8.94991	3.55763e-19	9.66053e-18	non-ARE
ENSG00000148702	HABP2	-0.933276	0.104294	-8.94847	3.60437e-19	9.77251e-18	non-ARE
ENSG00000174738	NR1D2	-1.55068	0.173337	-8.94604	3.68454e-19	9.97466e-18	1
ENSG00000169174	PCSK9	-0.739802	0.0827358	-8.94174	3.83088e-19	1.03551e-17	1
ENSG00000131153	GINS2	-1.39491	0.156041	-8.93939	3.91337e-19	1.05619e-17	non-ARE
ENSG00000167600	CYP2S1	-1.01733	0.113839	-8.93658	4.01387e-19	1.08167e-17	non-ARE
ENSG00000083312	TNPO1	-0.536421	0.0600326	-8.93549	4.05377e-19	1.09077e-17	1
ENSG00000105281	SLC1A5	-0.585822	0.0655692	-8.93441	4.0937e-19	1.09985e-17	non-ARE
ENSG00000132915	PDE6A	6.05806	0.679087	8.92089	4.6256e-19	1.24088e-17	non-ARE
ENSG00000125089	SH3TC1	1.4451	0.162015	8.91955	4.68202e-19	1.25412e-17	non-ARE
ENSG00000198899	MT-ATP6	0.398839	0.0448023	8.9022	5.47518e-19	1.46436e-17	non-ARE
ENSG00000111799	COL12A1	1.01101	0.113673	8.89406	5.89165e-19	1.57338e-17	1
ENSG00000115616	SLC9A2	-1.1735	0.132058	-8.88626	6.32017e-19	1.68528e-17	1
ENSG00000141905	NFIC	0.685769	0.077199	8.88313	6.50037e-19	1.73073e-17	non-ARE
ENSG00000197894	ADH5	-0.623724	0.0702395	-8.87995	6.68879e-19	1.77824e-17	non-ARE
ENSG00000111802	TDP2	-0.751822	0.0846857	-8.87779	6.81988e-19	1.81038e-17	non-ARE
ENSG00000175161	CADM2	-1.38335	0.155949	-8.87052	7.28074e-19	1.92983e-17	non-ARE
ENSG00000206190	ATP10A	1.91843	0.216455	8.86295	7.79224e-19	2.06233e-17	non-ARE
ENSG00000152952	PLOD2	-0.647059	0.0730761	-8.85459	8.39902e-19	2.21961e-17	1
ENSG00000164647	STEAP1	-0.878707	0.0992537	-8.85313	8.5095e-19	2.24547e-17	non-ARE
ENSG00000163762	TM4SF18	-0.90474	0.102284	-8.84541	9.1196e-19	2.40289e-17	1
ENSG00000160991	ORAI2	-1.20625	0.136451	-8.84018	9.55603e-19	2.51416e-17	1
ENSG00000111321	LTBR	0.484818	0.0548466	8.83952	9.61265e-19	2.52531e-17	non-ARE
ENSG00000177666	PNPLA2	0.898561	0.10171	8.83455	1.00503e-18	2.63638e-17	1
ENSG00000093009	CDC45	-1.62201	0.183625	-8.83328	1.01651e-18	2.66257e-17	non-ARE
ENSG00000160145	KALRN	-1.59546	0.180699	-8.82938	1.0526e-18	2.75303e-17	non-ARE
ENSG00000067167	TRAM1	0.445251	0.0504485	8.82585	1.08631e-18	2.83702e-17	1
ENSG00000123815	ADCK4	0.792378	0.0899332	8.81074	1.24326e-18	3.24215e-17	non-ARE
ENSG00000168398	BDKRB2	-1.02561	0.116409	-8.81044	1.24656e-18	3.24599e-17	1
ENSG00000007968	E2F2	-1.6814	0.190957	-8.80511	1.3072e-18	3.39892e-17	non-ARE
ENSG00000067182	TNFRSF1A	0.451382	0.0512792	8.80245	1.33863e-18	3.47555e-17	non-ARE
ENSG00000206527	PTPLB	-0.579612	0.0658738	-8.79882	1.38263e-18	3.58453e-17	non-ARE
ENSG00000120802	TMPO	-0.499971	0.0568243	-8.79854	1.38613e-18	3.58838e-17	non-ARE
ENSG00000139112	GABARAPL1	0.763937	0.0869288	8.78807	1.5215e-18	3.93308e-17	non-ARE
ENSG00000198695	MT-ND6	0.48074	0.0547132	8.78655	1.54229e-18	3.98104e-17	non-ARE
ENSG00000074211	PPP2R2C	-0.89987	0.10242	-8.7861	1.54836e-18	3.99089e-17	non-ARE
ENSG00000123104	ITPR2	-0.841902	0.0959806	-8.77159	1.76165e-18	4.53407e-17	1
ENSG00000182580	EPHB3	-2.09302	0.238659	-8.76991	1.78811e-18	4.59553e-17	non-ARE
ENSG00000003402	CFLAR	0.87023	0.099584	8.73866	2.3589e-18	6.05371e-17	2
ENSG00000173442	EHBP1L1	-0.652393	0.0748967	-8.71058	3.02332e-18	7.74764e-17	non-ARE
ENSG00000088367	EPB41L1	0.563591	0.0647229	8.70775	3.09965e-18	7.9318e-17	non-ARE
ENSG00000072682	P4HA2	0.921443	0.105943	8.69754	3.39145e-18	8.66601e-17	non-ARE
ENSG00000143819	EPHX1	-0.417373	0.0480067	-8.69406	3.49705e-18	8.92299e-17	non-ARE
ENSG00000085840	ORC1	-1.29179	0.148683	-8.6882	3.68223e-18	9.38202e-17	non-ARE
ENSG00000167670	CHAF1A	-1.24264	0.143194	-8.67808	4.02518e-18	1.02411e-16	non-ARE
ENSG00000174371	EXO1	-1.42141	0.163816	-8.67684	4.06906e-18	1.0338e-16	non-ARE
ENSG00000102699	PARP4	0.542912	0.0626104	8.67127	4.27322e-18	1.08412e-16	non-ARE
ENSG00000132326	PER2	0.736457	0.0849712	8.66714	4.431e-18	1.12254e-16	non-ARE
ENSG00000137198	GMPR	3.8171	0.440763	8.66022	4.70841e-18	1.19112e-16	non-ARE
ENSG00000135766	EGLN1	-0.602417	0.0696523	-8.64892	5.19895e-18	1.31335e-16	non-ARE
ENSG00000196975	ANXA4	-0.425907	0.0493328	-8.63335	5.95799e-18	1.50295e-16	1
ENSG00000172216	CEBPB	0.909182	0.105397	8.62628	6.33788e-18	1.59652e-16	1
ENSG00000171206	TRIM8	0.784965	0.091008	8.62523	6.39629e-18	1.60895e-16	non-ARE
ENSG00000186472	PCLO	1.85158	0.215395	8.59621	8.23893e-18	2.06952e-16	2
ENSG00000125827	TMX4	0.621499	0.0723774	8.58693	8.93242e-18	2.24055e-16	1
ENSG00000128016	ZFP36	1.70792	0.199716	8.55175	1.21233e-17	3.03664e-16	1
ENSG00000180530	NRIP1	0.611509	0.0715408	8.54769	1.2558e-17	3.1411e-16	non-ARE
ENSG00000228716	DHFR	-0.762871	0.0893767	-8.53546	1.39604e-17	3.48697e-16	1
ENSG00000162817	C1orf115	1.19914	0.141013	8.50377	1.83538e-17	4.57787e-16	non-ARE
ENSG00000100644	HIF1A	-0.496497	0.0584117	-8.49995	1.89671e-17	4.72422e-16	2
ENSG00000137767	SQRDL	0.753567	0.0888146	8.48472	2.16237e-17	5.37837e-16	non-ARE
ENSG00000178445	GLDC	1.46606	0.17283	8.4827	2.20031e-17	5.46508e-16	non-ARE
ENSG00000101311	FERMT1	-0.714219	0.0842021	-8.4822	2.20972e-17	5.48079e-16	non-ARE
ENSG00000170381	SEMA3E	-1.69136	0.199991	-8.4572	2.73863e-17	6.78318e-16	non-ARE
ENSG00000162624	LHX8	-1.13009	0.133853	-8.44274	3.09989e-17	7.66726e-16	1
ENSG00000133657	ATP13A3	-0.729797	0.0867105	-8.41648	3.87972e-17	9.58274e-16	non-ARE
ENSG00000187446	AC012652.1	0.448523	0.0533633	8.40508	4.27558e-17	1.05458e-15	non-ARE
ENSG00000151623	NR3C2	-1.66532	0.198192	-8.40256	4.36831e-17	1.07596e-15	1
ENSG00000060656	PTPRU	0.733022	0.0872431	8.40207	4.38677e-17	1.07901e-15	non-ARE
ENSG00000159388	BTG2	1.22441	0.145767	8.39976	4.47379e-17	1.09889e-15	non-ARE
ENSG00000088899	RP5-1187M17.10	2.32456	0.276774	8.39876	4.51204e-17	1.10676e-15	non-ARE
ENSG00000183864	TOB2	0.80063	0.0954224	8.39038	4.8458e-17	1.18699e-15	non-ARE
ENSG00000104312	RIPK2	-0.989672	0.118139	-8.37722	5.41937e-17	1.32565e-15	non-ARE
ENSG00000136542	GALNT5	-1.83055	0.21908	-8.3556	6.51016e-17	1.59029e-15	non-ARE
ENSG00000234155	RP11-30P6.6	-3.26512	0.390994	-8.35082	6.77913e-17	1.65372e-15	non-ARE
ENSG00000175643	RMI2	-1.41408	0.169508	-8.34227	7.28797e-17	1.77541e-15	non-ARE
ENSG00000248527	RP5-857K21.10	0.396246	0.0475045	8.34123	7.35234e-17	1.78863e-15	non-ARE
ENSG00000223361	FTH1P10	0.457663	0.054874	8.34025	7.41359e-17	1.80107e-15	non-ARE
ENSG00000167553	TUBA1C	-0.511556	0.0613757	-8.33483	7.76065e-17	1.88281e-15	non-ARE
ENSG00000159259	CHAF1B	-1.39007	0.166826	-8.33247	7.91748e-17	1.91823e-15	non-ARE
ENSG00000092470	WDR76	-1.60684	0.193053	-8.32331	8.55406e-17	2.06964e-15	1
ENSG00000132481	TRIM47	0.767829	0.092312	8.31776	8.96433e-17	2.16595e-15	non-ARE
ENSG00000130513	GDF15	-2.11799	0.254833	-8.31128	9.46737e-17	2.28439e-15	2
ENSG00000095203	EPB41L4B	1.10891	0.133433	8.31062	9.52011e-17	2.294e-15	1
ENSG00000149269	PAK1	-1.05037	0.126618	-8.29562	1.08018e-16	2.59931e-15	non-ARE
ENSG00000172602	RND1	-1.65275	0.199707	-8.27588	1.27509e-16	3.06418e-15	non-ARE
ENSG00000177182	CLVS1	-3.35951	0.405994	-8.27477	1.28701e-16	3.08866e-15	1
ENSG00000019144	PHLDB1	0.827813	0.100048	8.27416	1.29361e-16	3.10031e-15	non-ARE
ENSG00000073350	LLGL2	0.62046	0.0750213	8.27046	1.33445e-16	3.19387e-15	non-ARE
ENSG00000154529	CNTNAP3B	-0.45445	0.0549603	-8.2687	1.35432e-16	3.23271e-15	1
ENSG00000138413	IDH1	0.448403	0.0542281	8.26883	1.35283e-16	3.23271e-15	non-ARE
ENSG00000131941	RHPN2	-0.779871	0.0943421	-8.26641	1.38053e-16	3.29085e-15	1
ENSG00000101323	HAO1	1.324	0.16032	8.25848	1.47538e-16	3.51224e-15	non-ARE
ENSG00000124795	DEK	-0.609836	0.0739616	-8.2453	1.64745e-16	3.91661e-15	non-ARE
ENSG00000103197	TSC2	0.594576	0.0721399	8.24199	1.69371e-16	4.0212e-15	non-ARE
ENSG00000123066	MED13L	-0.652094	0.0791812	-8.23546	1.78867e-16	4.24098e-15	1
ENSG00000135929	CYP27A1	2.75334	0.335552	8.2054	2.29831e-16	5.4421e-15	non-ARE
ENSG00000240694	PNMA2	-0.94466	0.115145	-8.20408	2.32355e-16	5.49452e-15	non-ARE
ENSG00000184445	KNTC1	-0.789801	0.0963128	-8.20037	2.3964e-16	5.65925e-15	non-ARE
ENSG00000171223	JUNB	0.984881	0.12011	8.19983	2.40723e-16	5.67729e-15	non-ARE
ENSG00000168615	ADAM9	0.417251	0.0509274	8.19305	2.54697e-16	5.99889e-15	1
ENSG00000116161	CACYBP	-0.677645	0.0828871	-8.17552	2.94596e-16	6.92945e-15	non-ARE
ENSG00000100605	ITPK1	0.681563	0.0834111	8.17112	3.05527e-16	7.17706e-15	non-ARE
ENSG00000135919	SERPINE2	-0.625218	0.0765361	-8.16893	3.11136e-16	7.29917e-15	non-ARE
ENSG00000110958	PTGES3	-0.420474	0.0514781	-8.16802	3.13485e-16	7.34457e-15	1
ENSG00000074054	CLASP1	0.74248	0.0909921	8.15983	3.35499e-16	7.84997e-15	1
ENSG00000165868	HSPA12A	-0.984678	0.12072	-8.1567	3.44312e-16	8.04558e-15	non-ARE
ENSG00000177169	ULK1	0.687443	0.0843959	8.14545	3.7786e-16	8.8179e-15	non-ARE
ENSG00000114126	TFDP2	0.804802	0.0988103	8.14493	3.79508e-16	8.84473e-15	1
ENSG00000204262	COL5A2	-0.65519	0.0804467	-8.14441	3.81145e-16	8.87123e-15	1
ENSG00000127589	TUBBP1	-0.837658	0.102864	-8.14333	3.84552e-16	8.93882e-15	non-ARE
ENSG00000173262	SLC2A14	3.58641	0.440709	8.13783	4.02416e-16	9.34185e-15	non-ARE
ENSG00000198554	WDHD1	-1.17105	0.143977	-8.13357	4.16816e-16	9.66349e-15	1
ENSG00000257093	KIAA1147	-0.775771	0.0954659	-8.12615	4.43132e-16	1.02602e-14	non-ARE
ENSG00000138650	PCDH10	-0.523124	0.0644636	-8.11502	4.85693e-16	1.1231e-14	non-ARE
ENSG00000198888	MT-ND1	0.383959	0.0473862	8.10276	5.37245e-16	1.24069e-14	non-ARE
ENSG00000108604	SMARCD2	0.610441	0.0754835	8.08708	6.11108e-16	1.40944e-14	non-ARE
ENSG00000184232	OAF	0.954835	0.118115	8.08395	6.27025e-16	1.44427e-14	non-ARE
ENSG00000132589	FLOT2	0.548636	0.0679304	8.07645	6.66791e-16	1.53388e-14	non-ARE
ENSG00000113083	LOX	2.87888	0.356479	8.07586	6.70019e-16	1.53931e-14	1
ENSG00000197070	ARRDC1	1.06681	0.132128	8.07403	6.80169e-16	1.56061e-14	non-ARE
ENSG00000137502	RAB30	1.30404	0.161722	8.06343	7.41847e-16	1.69993e-14	1
ENSG00000113810	SMC4	-0.586344	0.0727574	-8.05889	7.69932e-16	1.76201e-14	non-ARE
ENSG00000065485	PDIA5	0.655212	0.0813265	8.05657	7.84677e-16	1.79345e-14	non-ARE
ENSG00000137959	IFI44L	2.52173	0.313436	8.04542	8.59516e-16	1.96197e-14	1
ENSG00000197324	LRP10	-0.408061	0.0507531	-8.04011	8.97557e-16	2.04618e-14	non-ARE
ENSG00000023839	ABCC2	-0.41548	0.051843	-8.0142	1.10856e-15	2.52396e-14	1
ENSG00000198585	NUDT16	0.777467	0.0970243	8.01312	1.11833e-15	2.54296e-14	non-ARE
ENSG00000204174	PPYR1	1.02647	0.128351	7.99737	1.27105e-15	2.88652e-14	non-ARE
ENSG00000103429	BFAR	0.624769	0.0783185	7.97728	1.49588e-15	3.39275e-14	non-ARE
ENSG00000166226	CCT2	-0.450035	0.0564572	-7.97125	1.57071e-15	3.55794e-14	1
ENSG00000147324	MFHAS1	-1.0089	0.126577	-7.9706	1.5791e-15	3.57088e-14	1
ENSG00000203867	RBM20	1.43511	0.180053	7.97049	1.58044e-15	3.57088e-14	1
ENSG00000090975	PITPNM2	0.860566	0.108073	7.96279	1.68207e-15	3.79565e-14	non-ARE
ENSG00000140939	NOL3	0.736385	0.092527	7.9586	1.73997e-15	3.92134e-14	non-ARE
ENSG00000271425	#N/A	0.64816	0.0814893	7.95393	1.8069e-15	4.06701e-14	non-ARE
ENSG00000158769	F11R	0.799152	0.100784	7.92932	2.20357e-15	4.95357e-14	non-ARE
ENSG00000185650	ZFP36L1	0.615743	0.0776626	7.92844	2.21915e-15	4.9823e-14	non-ARE
ENSG00000158856	EPB49	-0.587735	0.0741498	-7.92632	2.25728e-15	5.0615e-14	non-ARE
ENSG00000181449	SOX2	-1.78731	0.225734	-7.91779	2.41772e-15	5.41441e-14	1
ENSG00000176532	PRR15	0.641859	0.0810955	7.91485	2.4755e-15	5.53683e-14	1
ENSG00000160868	CYP3A4	2.51747	0.318141	7.91308	2.5109e-15	5.60894e-14	non-ARE
ENSG00000155846	PPARGC1B	1.35961	0.17188	7.91023	2.56917e-15	5.7319e-14	1
ENSG00000101474	C20orf3	0.504418	0.0638005	7.90618	2.65409e-15	5.91393e-14	non-ARE
ENSG00000125144	MT1G	3.17224	0.401935	7.89243	2.96367e-15	6.59546e-14	non-ARE
ENSG00000139323	POC1B	0.771095	0.0977569	7.88789	3.07346e-15	6.83123e-14	non-ARE
ENSG00000271447	#N/A	2.64405	0.335312	7.88533	3.13698e-15	6.9637e-14	non-ARE
ENSG00000175220	ARHGAP1	0.556688	0.0706178	7.88311	3.19326e-15	7.07979e-14	non-ARE
ENSG00000154127	UBASH3B	-1.0303	0.130771	-7.87869	3.30839e-15	7.32589e-14	1
ENSG00000166974	MAPRE2	-0.863134	0.109586	-7.87633	3.37134e-15	7.45599e-14	1
ENSG00000130816	DNMT1	-0.628287	0.0798599	-7.86736	3.62197e-15	8.00032e-14	non-ARE
ENSG00000264717	#N/A	1.02811	0.130966	7.85021	4.15345e-15	9.16287e-14	non-ARE
ENSG00000179546	HTR1D	-2.00224	0.255094	-7.84905	4.19193e-15	9.2363e-14	non-ARE
ENSG00000157613	CREB3L1	-1.56422	0.199297	-7.84871	4.20355e-15	9.25041e-14	non-ARE
ENSG00000112837	TBX18	-0.60911	0.0776854	-7.84073	4.4793e-15	9.84504e-14	non-ARE
ENSG00000142197	DOPEY2	-1.63006	0.207944	-7.83898	4.54234e-15	9.97124e-14	non-ARE
ENSG00000164574	GALNT10	0.46019	0.0587588	7.83184	4.80764e-15	1.05406e-13	non-ARE
ENSG00000140538	NTRK3	1.08634	0.138731	7.8306	4.85555e-15	1.06325e-13	4
ENSG00000187486	KCNJ11	1.89083	0.241642	7.82494	5.07883e-15	1.11078e-13	non-ARE
ENSG00000167513	CDT1	-1.19736	0.153072	-7.82222	5.19018e-15	1.13373e-13	non-ARE
ENSG00000212907	MT-ND4L	0.419219	0.0536538	7.8134	5.56674e-15	1.21449e-13	non-ARE
ENSG00000131462	TUBG1	-0.740428	0.094834	-7.80762	5.8276e-15	1.26984e-13	non-ARE
ENSG00000164045	CDC25A	-1.60212	0.205331	-7.80266	6.06158e-15	1.31921e-13	1
ENSG00000214391	RP11-121L10.3	-0.561021	0.0719323	-7.79928	6.22595e-15	1.35333e-13	non-ARE
ENSG00000178202	KDELC2	-1.05872	0.135768	-7.79801	6.28922e-15	1.36541e-13	1
ENSG00000122565	CBX3	-0.487558	0.0626047	-7.78788	6.81447e-15	1.47763e-13	1
ENSG00000205060	SLC35B4	-0.580309	0.0745406	-7.78514	6.96373e-15	1.50632e-13	1
ENSG00000170315	UBB	-0.518952	0.0666593	-7.78514	6.96337e-15	1.50632e-13	non-ARE
ENSG00000198763	MT-ND2	0.393193	0.0505487	7.77849	7.3395e-15	1.58567e-13	non-ARE
ENSG00000115415	STAT1	0.537478	0.0691263	7.77531	7.52654e-15	1.62411e-13	non-ARE
ENSG00000160949	TONSL	-1.05958	0.136338	-7.77172	7.74252e-15	1.66868e-13	non-ARE
ENSG00000147224	PRPS1	-0.71452	0.0920336	-7.76368	8.25006e-15	1.77591e-13	non-ARE
ENSG00000153956	CACNA2D1	-0.705452	0.0909379	-7.75751	8.66109e-15	1.86214e-13	1
ENSG00000128050	PAICS	-0.460426	0.0593998	-7.75131	9.09527e-15	1.95312e-13	1
ENSG00000140941	MAP1LC3B	0.661262	0.0853285	7.74961	9.21761e-15	1.977e-13	1
ENSG00000129514	FOXA1	-0.712985	0.0921462	-7.73754	1.01356e-14	2.17127e-13	1
ENSG00000278484	#N/A	2.41731	0.312448	7.73669	1.02041e-14	2.18331e-13	non-ARE
ENSG00000231434	RP11-144L1.8	-0.959235	0.124083	-7.7306	1.07042e-14	2.28755e-13	non-ARE
ENSG00000134824	FADS2	-0.367818	0.0475875	-7.72929	1.08152e-14	2.30849e-13	non-ARE
ENSG00000196935	SRGAP1	0.848543	0.109819	7.72677	1.10309e-14	2.35172e-13	non-ARE
ENSG00000124762	CDKN1A	0.772189	0.0999571	7.7252	1.11675e-14	2.37798e-13	1
ENSG00000036672	USP2	4.41787	0.571979	7.72383	1.12883e-14	2.40083e-13	1
ENSG00000067082	KLF6	0.751982	0.0973898	7.72136	1.15092e-14	2.44488e-13	non-ARE
ENSG00000277196	#N/A	1.06474	0.137947	7.71846	1.17741e-14	2.49816e-13	non-ARE
ENSG00000112139	MDGA1	2.30075	0.298228	7.71474	1.21229e-14	2.5691e-13	non-ARE
ENSG00000054598	FOXC1	-0.801692	0.104206	-7.69331	1.43377e-14	3.03483e-13	1
ENSG00000124207	CSE1L	-0.556108	0.0724616	-7.67452	1.66044e-14	3.51044e-13	non-ARE
ENSG00000105339	DENND3	0.714974	0.0931746	7.67349	1.67384e-14	3.53458e-13	1
ENSG00000170465	KRT6C	5.53448	0.722057	7.66488	1.78995e-14	3.77473e-13	non-ARE
ENSG00000240859	AC093627.10	2.1914	0.285906	7.66475	1.79182e-14	3.77473e-13	non-ARE
ENSG00000135047	CTSL1	-0.437223	0.0570802	-7.65981	1.86209e-14	3.91811e-13	non-ARE
ENSG00000138166	DUSP5	-1.23021	0.160666	-7.65694	1.90409e-14	4.00174e-13	non-ARE
ENSG00000135960	EDAR	0.784659	0.102745	7.63695	2.22424e-14	4.66492e-13	1
ENSG00000229344	RP5-857K21.7	0.459327	0.0601456	7.63691	2.22489e-14	4.66492e-13	non-ARE
ENSG00000137672	TRPC6	-2.06312	0.270598	-7.62431	2.45349e-14	5.13816e-13	1
ENSG00000185483	ROR1	-1.33112	0.174603	-7.6237	2.46513e-14	5.15645e-13	1
ENSG00000088992	TESC	-0.806762	0.105866	-7.62061	2.52486e-14	5.27518e-13	non-ARE
ENSG00000154262	ABCA6	4.15961	0.546797	7.60724	2.8001e-14	5.84336e-13	non-ARE
ENSG00000118900	UBN1	0.6163	0.0811533	7.59427	3.09535e-14	6.45191e-13	non-ARE
ENSG00000143365	RORC	1.63221	0.215114	7.58765	3.25768e-14	6.78232e-13	non-ARE
ENSG00000162426	SLC45A1	2.70733	0.357004	7.58347	3.36426e-14	6.996e-13	non-ARE
ENSG00000124564	SLC17A3	-0.76048	0.100343	-7.5788	3.48769e-14	7.2442e-13	non-ARE
ENSG00000163032	VSNL1	-2.34947	0.310146	-7.57537	3.58102e-14	7.42936e-13	non-ARE
ENSG00000167281	RBFOX3	2.90483	0.383754	7.5695	3.74657e-14	7.76374e-13	non-ARE
ENSG00000184216	IRAK1	-0.441397	0.0583285	-7.56743	3.80694e-14	7.87965e-13	non-ARE
ENSG00000170382	LRRN2	-1.53186	0.203054	-7.5441	4.5541e-14	9.41516e-13	non-ARE
ENSG00000117983	MUC5B	0.354275	0.0469661	7.54322	4.58524e-14	9.46852e-13	non-ARE
ENSG00000187079	TEAD1	0.573247	0.076106	7.53222	4.98838e-14	1.0289e-12	1
ENSG00000104490	NCALD	-0.987168	0.131164	-7.52623	5.22281e-14	1.07601e-12	1
ENSG00000136155	SCEL	1.34091	0.178261	7.52217	5.3874e-14	1.10863e-12	non-ARE
ENSG00000076604	TRAF4	0.651461	0.0867074	7.51332	5.76452e-14	1.18486e-12	non-ARE
ENSG00000270629	#N/A	0.624825	0.0831655	7.51303	5.77758e-14	1.18617e-12	non-ARE
ENSG00000167460	TPM4	0.430467	0.0573029	7.51213	5.81714e-14	1.19292e-12	non-ARE
ENSG00000133026	MYH10	0.628244	0.0836491	7.51047	5.89172e-14	1.20682e-12	1
ENSG00000173221	GLRX	0.524664	0.0699338	7.50229	6.27126e-14	1.28308e-12	non-ARE
ENSG00000151503	NCAPD3	-0.841705	0.112301	-7.49507	6.62616e-14	1.35413e-12	1
ENSG00000188229	TUBB2C	-0.556701	0.074334	-7.48919	6.93019e-14	1.41464e-12	non-ARE
ENSG00000171848	RRM2	-0.590586	0.0789203	-7.48332	7.2468e-14	1.47757e-12	non-ARE
ENSG00000127418	FGFRL1	-0.853627	0.114081	-7.48265	7.28377e-14	1.4834e-12	1
ENSG00000121858	TNFSF10	-1.20398	0.161059	-7.47536	7.69907e-14	1.56618e-12	1
ENSG00000160685	ZBTB7B	0.63433	0.0850493	7.45839	8.75886e-14	1.77973e-12	non-ARE
ENSG00000135002	RFK	-0.742855	0.0996667	-7.4534	9.0966e-14	1.84625e-12	1
ENSG00000015413	DPEP1	3.15733	0.423659	7.45252	9.15742e-14	1.85647e-12	non-ARE
ENSG00000156298	TSPAN7	-0.805969	0.108171	-7.45091	9.27018e-14	1.87719e-12	non-ARE
ENSG00000170962	PDGFD	-1.22019	0.164113	-7.4351	1.04491e-13	2.11351e-12	1
ENSG00000213190	MLLT11	-0.943988	0.127112	-7.42641	1.11588e-13	2.25448e-12	2
ENSG00000136286	MYO1G	2.92867	0.39447	7.42432	1.13363e-13	2.28775e-12	non-ARE
ENSG00000171793	CTPS	-0.747014	0.100687	-7.41914	1.17881e-13	2.37622e-12	non-ARE
ENSG00000180817	PPA1	0.474474	0.064059	7.40682	1.29366e-13	2.60477e-12	non-ARE
ENSG00000021762	OSBPL5	1.33198	0.179975	7.40093	1.35239e-13	2.71994e-12	non-ARE
ENSG00000100652	SLC10A1	5.68128	0.767799	7.39943	1.36767e-13	2.74756e-12	non-ARE
ENSG00000166595	FAM96B	0.697166	0.0942621	7.39604	1.40303e-13	2.81541e-12	1
ENSG00000103415	HMOX2	0.773362	0.104567	7.39588	1.40472e-13	2.81562e-12	non-ARE
ENSG00000125637	PSD4	0.881614	0.119232	7.39412	1.42345e-13	2.84995e-12	non-ARE
ENSG00000076706	MCAM	-1.40755	0.190365	-7.39394	1.42538e-13	2.85061e-12	non-ARE
ENSG00000166575	TMEM135	0.712552	0.0964163	7.39037	1.46421e-13	2.92496e-12	1
ENSG00000151929	BAG3	0.57292	0.077547	7.38804	1.49014e-13	2.97342e-12	non-ARE
ENSG00000163235	TGFA	-0.780393	0.105757	-7.37912	1.5934e-13	3.1759e-12	1
ENSG00000225630	MTND2P28	0.376932	0.0511499	7.36916	1.71706e-13	3.41853e-12	non-ARE
ENSG00000134569	LRP4	-1.36495	0.185347	-7.36431	1.78064e-13	3.54114e-12	1
ENSG00000065325	GLP2R	-0.761494	0.103673	-7.34512	2.05567e-13	4.08353e-12	non-ARE
ENSG00000171056	SOX7	-2.06317	0.281227	-7.33632	2.19544e-13	4.3563e-12	1
ENSG00000163781	TOPBP1	-0.645487	0.0880358	-7.33209	2.26583e-13	4.49094e-12	1
ENSG00000110917	MLEC	-0.382671	0.0522215	-7.32784	2.33888e-13	4.63056e-12	non-ARE
ENSG00000135414	GDF11	-1.20015	0.163807	-7.3266	2.36068e-13	4.66853e-12	3
ENSG00000168237	GLYCTK	-1.25453	0.17135	-7.32145	2.45306e-13	4.84582e-12	non-ARE
ENSG00000174705	SH3PXD2B	-1.45367	0.198679	-7.3167	2.54151e-13	5.01497e-12	non-ARE
ENSG00000140950	KIAA1609	0.751122	0.102695	7.3141	2.59117e-13	5.10728e-12	non-ARE
ENSG00000213625	LEPROT	0.607519	0.0832085	7.30117	2.85279e-13	5.61671e-12	1
ENSG00000153179	RASSF3	-0.750737	0.10286	-7.29863	2.90716e-13	5.71642e-12	1
ENSG00000053108	FSTL4	-0.573705	0.0786058	-7.2985	2.90987e-13	5.71642e-12	non-ARE
ENSG00000142227	EMP3	-0.620306	0.0850255	-7.29553	2.97496e-13	5.83783e-12	non-ARE
ENSG00000197077	KIAA1671	0.588119	0.0806485	7.29236	3.04565e-13	5.96994e-12	non-ARE
ENSG00000163814	CDCP1	-0.954626	0.130956	-7.28968	3.10701e-13	6.08351e-12	1
ENSG00000134369	NAV1	-0.708044	0.0971968	-7.28465	3.22512e-13	6.30781e-12	non-ARE
ENSG00000133401	PDZD2	4.22433	0.580566	7.27624	3.43259e-13	6.70621e-12	non-ARE
ENSG00000164024	METAP1	-0.605241	0.0832208	-7.27271	3.52339e-13	6.87604e-12	non-ARE
ENSG00000141934	PPAP2C	-0.622189	0.0855802	-7.27025	3.58823e-13	6.99489e-12	non-ARE
ENSG00000181104	F2R	2.21196	0.304296	7.26912	3.6185e-13	7.04615e-12	2
ENSG00000248323	RP11-213H15.3	-1.75911	0.242018	-7.26849	3.6354e-13	7.07131e-12	non-ARE
ENSG00000081052	COL4A4	0.734984	0.101123	7.26825	3.64186e-13	7.07612e-12	1
ENSG00000198758	EPS8L3	-0.942429	0.129795	-7.26089	3.84538e-13	7.46341e-12	non-ARE
ENSG00000092148	HECTD1	0.441812	0.0609344	7.25062	4.14879e-13	8.04349e-12	non-ARE
ENSG00000081041	CXCL2	1.76637	0.2438	7.24518	4.31869e-13	8.36376e-12	5
ENSG00000115884	SDC1	-0.464924	0.0641723	-7.24493	4.32676e-13	8.37025e-12	non-ARE
ENSG00000165029	ABCA1	2.22309	0.307018	7.24093	4.45633e-13	8.61153e-12	non-ARE
ENSG00000090565	RAB11FIP3	0.714457	0.0988068	7.23085	4.79966e-13	9.2649e-12	non-ARE
ENSG00000110002	VWA5A	-1.33922	0.18522	-7.23046	4.81353e-13	9.28159e-12	non-ARE
ENSG00000196584	XRCC2	-1.75924	0.243336	-7.22965	4.84225e-13	9.32684e-12	non-ARE
ENSG00000096968	JAK2	0.92784	0.128488	7.22122	5.15234e-13	9.91337e-12	1
ENSG00000095002	MSH2	-0.804361	0.111406	-7.22006	5.19634e-13	9.98722e-12	non-ARE
ENSG00000101057	MYBL2	-0.778295	0.1078	-7.21983	5.20528e-13	9.99358e-12	non-ARE
ENSG00000127585	FBXL16	1.40912	0.195289	7.21554	5.37195e-13	1.03024e-11	non-ARE
ENSG00000213719	CLIC1	-0.390525	0.0541329	-7.21419	5.42552e-13	1.03939e-11	non-ARE
ENSG00000069122	GPR116	4.68229	0.650157	7.20179	5.94292e-13	1.13729e-11	non-ARE
ENSG00000105926	MPP6	-0.9459	0.131552	-7.19033	6.46327e-13	1.23553e-11	1
ENSG00000204580	DDR1	0.473191	0.0658409	7.18689	6.62818e-13	1.2657e-11	non-ARE
ENSG00000253882	RP11-61L23.2	3.94885	0.549874	7.18137	6.90174e-13	1.31652e-11	non-ARE
ENSG00000163840	DTX3L	0.494206	0.0688311	7.17999	6.9719e-13	1.32848e-11	1
ENSG00000153707	PTPRD	-0.840206	0.117064	-7.17732	7.10912e-13	1.35317e-11	1
ENSG00000163655	GMPS	-0.508184	0.0708137	-7.17636	7.15922e-13	1.36125e-11	1
ENSG00000173065	C17orf63	0.834511	0.1163	7.17549	7.205e-13	1.36849e-11	non-ARE
ENSG00000133019	CHRM3	-1.7151	0.239149	-7.17166	7.40925e-13	1.40578e-11	1
ENSG00000198752	CDC42BPB	0.449436	0.0626768	7.17069	7.46221e-13	1.41432e-11	non-ARE
ENSG00000149573	MPZL2	1.45008	0.202306	7.16776	7.6234e-13	1.44333e-11	1
ENSG00000278259	#N/A	-0.670116	0.0935646	-7.16207	7.94665e-13	1.50292e-11	non-ARE
ENSG00000092853	CLSPN	-1.571	0.219477	-7.15793	8.19055e-13	1.5474e-11	non-ARE
ENSG00000224149	RP11-510C10.3	-1.44059	0.20151	-7.14897	8.74299e-13	1.65002e-11	non-ARE
ENSG00000188015	S100A3	1.08704	0.152076	7.14802	8.80377e-13	1.65973e-11	non-ARE
ENSG00000144891	AGTR1	-1.43198	0.200498	-7.14212	9.19033e-13	1.73076e-11	non-ARE
ENSG00000196588	MKL1	0.842565	0.118033	7.13838	9.44356e-13	1.77657e-11	non-ARE
ENSG00000185112	FAM43A	5.59327	0.78357	7.13819	9.45685e-13	1.77719e-11	non-ARE
ENSG00000100997	ABHD12	0.533307	0.074724	7.13703	9.53711e-13	1.79038e-11	non-ARE
ENSG00000146376	ARHGAP18	-0.602716	0.0844988	-7.13283	9.83293e-13	1.84396e-11	1
ENSG00000167695	FAM57A	-0.954192	0.133806	-7.13118	9.95148e-13	1.86422e-11	non-ARE
ENSG00000170004	CHD3	-0.41448	0.0581301	-7.13022	1.00212e-12	1.8753e-11	non-ARE
ENSG00000020633	RUNX3	-1.72441	0.242098	-7.12277	1.05775e-12	1.97733e-11	non-ARE
ENSG00000119969	HELLS	-0.895494	0.125733	-7.12219	1.06227e-12	1.98368e-11	non-ARE
ENSG00000275395	#N/A	-0.306232	0.043029	-7.11687	1.10403e-12	2.0595e-11	non-ARE
ENSG00000136492	BRIP1	-1.33204	0.187298	-7.11184	1.14506e-12	2.1338e-11	non-ARE
ENSG00000144847	IGSF11	-1.20327	0.169219	-7.11071	1.15445e-12	2.14905e-11	3
ENSG00000198099	ADH4	-1.98546	0.279454	-7.10479	1.20508e-12	2.24094e-11	1
ENSG00000196562	SULF2	-0.853789	0.120243	-7.10053	1.2428e-12	2.30867e-11	non-ARE
ENSG00000117450	PRDX1	-0.370066	0.052164	-7.09429	1.30015e-12	2.41268e-11	non-ARE
ENSG00000137171	KLC4	0.948919	0.133797	7.09223	1.31968e-12	2.44637e-11	non-ARE
ENSG00000111859	NEDD9	-0.922486	0.13013	-7.08895	1.35138e-12	2.50252e-11	non-ARE
ENSG00000105329	TGFB1	-0.669901	0.0945179	-7.08756	1.36501e-12	2.52513e-11	1
ENSG00000186716	BCR	0.556785	0.0785997	7.08381	1.40246e-12	2.59171e-11	non-ARE
ENSG00000008311	AASS	2.20302	0.311536	7.07148	1.53294e-12	2.82989e-11	1
ENSG00000104321	TRPA1	-3.10887	0.440021	-7.06527	1.60306e-12	2.95626e-11	non-ARE
ENSG00000133131	MORC4	-0.590139	0.0835343	-7.06463	1.61043e-12	2.96677e-11	non-ARE
ENSG00000095539	SEMA4G	-0.591546	0.0837929	-7.05962	1.66959e-12	3.07256e-11	non-ARE
ENSG00000198805	PNP	-0.655471	0.0928617	-7.05857	1.68222e-12	3.09261e-11	1
ENSG00000164292	RHOBTB3	0.806003	0.114196	7.05809	1.68802e-12	3.10005e-11	non-ARE
ENSG00000072858	SIDT1	-1.99215	0.282415	-7.05396	1.73894e-12	3.19028e-11	non-ARE
ENSG00000145703	IQGAP2	1.5103	0.214316	7.04709	1.82701e-12	3.34838e-11	non-ARE
ENSG00000066933	MYO9A	0.635904	0.0902407	7.04675	1.83145e-12	3.35306e-11	1
ENSG00000126870	WDR60	0.876302	0.124439	7.04203	1.89465e-12	3.46519e-11	1
ENSG00000198648	STK39	0.760466	0.108011	7.04062	1.9138e-12	3.49662e-11	1
ENSG00000113384	GOLPH3	0.498319	0.0708124	7.03717	1.96189e-12	3.5808e-11	non-ARE
ENSG00000123505	AMD1	-0.508786	0.0724638	-7.02124	2.19909e-12	4.00961e-11	non-ARE
ENSG00000169855	ROBO1	-0.537919	0.0768464	-6.99992	2.56104e-12	4.66476e-11	1
ENSG00000157978	LDLRAP1	0.826366	0.118248	6.9884	2.7803e-12	5.05895e-11	1
ENSG00000116667	C1orf21	-0.689343	0.0986435	-6.98822	2.78393e-12	5.06036e-11	non-ARE
ENSG00000166128	RAB8B	0.876741	0.125479	6.98715	2.8053e-12	5.09401e-11	non-ARE
ENSG00000188643	S100A16	0.356852	0.0511253	6.97996	2.95273e-12	5.35623e-11	1
ENSG00000111275	ALDH2	0.377626	0.0541088	6.97902	2.97238e-12	5.38638e-11	1
ENSG00000148346	LCN2	0.500493	0.0717941	6.97123	3.14175e-12	5.6875e-11	non-ARE
ENSG00000185630	PBX1	-0.42923	0.0615844	-6.96978	3.17441e-12	5.74076e-11	non-ARE
ENSG00000123374	CDK2	-0.940394	0.135014	-6.96516	3.28042e-12	5.92645e-11	1
ENSG00000168036	CTNNB1	0.413078	0.0593219	6.96332	3.32343e-12	5.99804e-11	non-ARE
ENSG00000167747	C19orf48	-0.563084	0.0808874	-6.96133	3.37078e-12	6.07733e-11	non-ARE
ENSG00000158470	B4GALT5	0.523613	0.0752831	6.95525	3.5193e-12	6.33867e-11	1
ENSG00000108602	ALDH3A1	-0.321957	0.0462925	-6.95485	3.5295e-12	6.35059e-11	non-ARE
ENSG00000039987	BEST2	9.73179	1.401	6.9463	3.74997e-12	6.74046e-11	non-ARE
ENSG00000133119	RFC3	-1.03748	0.14938	-6.94525	3.77798e-12	6.78394e-11	non-ARE
ENSG00000100242	SUN2	0.79206	0.114115	6.94087	3.89693e-12	6.99046e-11	non-ARE
ENSG00000109062	SLC9A3R1	-0.524331	0.0756441	-6.93155	4.16248e-12	7.45928e-11	non-ARE
ENSG00000109466	KLHL2	0.836518	0.120726	6.92904	4.23707e-12	7.5853e-11	1
ENSG00000132613	MTSS1L	0.956411	0.138054	6.92779	4.27467e-12	7.63721e-11	1
ENSG00000185561	TLCD2	1.07882	0.155722	6.92784	4.27323e-12	7.63721e-11	non-ARE
ENSG00000068078	FGFR3	-1.3198	0.190842	-6.91569	4.65586e-12	8.3099e-11	1
ENSG00000196372	ASB13	0.746215	0.107907	6.91533	4.66768e-12	8.32262e-11	non-ARE
ENSG00000172572	PDE3A	-0.405259	0.0586285	-6.91233	4.76757e-12	8.4922e-11	1
ENSG00000267541	#N/A	0.54392	0.078692	6.91202	4.77814e-12	8.50251e-11	non-ARE
ENSG00000135454	B4GALNT1	-0.733912	0.106197	-6.91082	4.81845e-12	8.56566e-11	non-ARE
ENSG00000144283	PKP4	0.61869	0.0895276	6.9106	4.82602e-12	8.57053e-11	non-ARE
ENSG00000115486	GGCX	0.611123	0.0885146	6.90421	5.04849e-12	8.95666e-11	non-ARE
ENSG00000205755	CRLF2	-2.25365	0.326548	-6.90145	5.14734e-12	9.12291e-11	non-ARE
ENSG00000179409	GEMIN4	-0.685132	0.099326	-6.89781	5.28105e-12	9.35056e-11	non-ARE
ENSG00000121753	BAI2	-1.79211	0.259995	-6.89287	5.46763e-12	9.67128e-11	non-ARE
ENSG00000116791	CRYZ	0.46916	0.0680728	6.89203	5.50011e-12	9.71904e-11	1
ENSG00000131669	NINJ1	0.738023	0.107156	6.88734	5.68471e-12	1.00353e-10	non-ARE
ENSG00000185479	KRT6B	4.98843	0.725066	6.87998	5.98619e-12	1.0557e-10	non-ARE
ENSG00000074181	NOTCH3	0.402199	0.0584748	6.87816	6.06301e-12	1.06818e-10	1
ENSG00000153113	CAST	-0.384729	0.0559375	-6.87783	6.07713e-12	1.06961e-10	1
ENSG00000186815	TPCN1	0.457904	0.066596	6.87585	6.16217e-12	1.0835e-10	1
ENSG00000177697	CD151	0.39443	0.0574259	6.86849	6.48829e-12	1.13972e-10	non-ARE
ENSG00000119138	KLF9	3.37597	0.491647	6.86667	6.57185e-12	1.15326e-10	non-ARE
ENSG00000123485	HJURP	-0.720225	0.105038	-6.85682	7.04119e-12	1.2344e-10	non-ARE
ENSG00000106665	CLIP2	-0.930809	0.135758	-6.85636	7.0635e-12	1.23709e-10	non-ARE
ENSG00000062822	POLD1	-0.838994	0.122411	-6.85389	7.18676e-12	1.25744e-10	non-ARE
ENSG00000164176	EDIL3	-0.536252	0.078246	-6.85342	7.21053e-12	1.26035e-10	1
ENSG00000286219	#N/A	1.265	0.184652	6.85073	7.34717e-12	1.28297e-10	non-ARE
ENSG00000085662	AKR1B1	-0.339318	0.0495318	-6.85051	7.3585e-12	1.28369e-10	non-ARE
ENSG00000170608	FOXA3	-1.24964	0.182561	-6.84507	7.64405e-12	1.33219e-10	non-ARE
ENSG00000126261	UBA2	-0.456438	0.0666975	-6.84341	7.73298e-12	1.34637e-10	1
ENSG00000179958	DCTPP1	-0.897094	0.131135	-6.84098	7.86545e-12	1.3681e-10	non-ARE
ENSG00000104419	NDRG1	1.67688	0.245374	6.83396	8.26024e-12	1.43528e-10	non-ARE
ENSG00000179241	LDLRAD3	1.00334	0.146819	6.83383	8.26789e-12	1.43528e-10	non-ARE
ENSG00000136295	TTYH3	-0.543162	0.0794841	-6.83359	8.28162e-12	1.43626e-10	non-ARE
ENSG00000160211	G6PD	-0.309207	0.0452752	-6.8295	8.52085e-12	1.47631e-10	non-ARE
ENSG00000143416	SELENBP1	0.39509	0.057874	6.82673	8.6874e-12	1.5037e-10	non-ARE
ENSG00000174130	TLR6	-1.18098	0.173012	-6.82602	8.73008e-12	1.50962e-10	1
ENSG00000164659	KIAA1324L	0.803297	0.117744	6.82239	8.95405e-12	1.54684e-10	1
ENSG00000188064	WNT7B	-1.21523	0.178297	-6.81575	9.37744e-12	1.61841e-10	non-ARE
ENSG00000179023	KLHDC7A	1.11827	0.164112	6.81411	9.48511e-12	1.6354e-10	non-ARE
ENSG00000118432	CNR1	4.20497	0.617457	6.81014	9.75064e-12	1.67955e-10	1
ENSG00000141551	CSNK1D	0.485506	0.0713345	6.80605	1.00312e-11	1.72621e-10	non-ARE
ENSG00000101445	PPP1R16B	2.19891	0.323245	6.80263	1.02726e-11	1.76603e-10	non-ARE
ENSG00000176974	SHMT1	0.663118	0.0975329	6.79891	1.0541e-11	1.81043e-10	non-ARE
ENSG00000124782	RREB1	0.801839	0.118031	6.79347	1.0947e-11	1.87833e-10	non-ARE
ENSG00000164985	PSIP1	-0.542441	0.079865	-6.79197	1.10613e-11	1.89611e-10	non-ARE
ENSG00000091436	AC013461.1	-0.640094	0.0942811	-6.78921	1.12745e-11	1.93081e-10	non-ARE
ENSG00000128245	YWHAH	-0.515902	0.076054	-6.78336	1.1741e-11	2.00771e-10	non-ARE
ENSG00000164889	SLC4A2	-0.442464	0.0652284	-6.7833	1.17462e-11	2.00771e-10	non-ARE
ENSG00000173599	PC	0.595755	0.0878424	6.78209	1.18449e-11	2.02263e-10	non-ARE
ENSG00000147689	FAM83A	0.529358	0.0781354	6.77488	1.24508e-11	2.12406e-10	non-ARE
ENSG00000180318	ALX1	-1.11437	0.164596	-6.77035	1.28475e-11	2.18963e-10	non-ARE
ENSG00000107130	NCS1	-0.992647	0.146724	-6.76538	1.32961e-11	2.26391e-10	1
ENSG00000157445	CACNA2D3	3.6657	0.541937	6.76407	1.34165e-11	2.28222e-10	non-ARE
ENSG00000214381	C3orf66	-2.2155	0.327661	-6.76157	1.36502e-11	2.31976e-10	non-ARE
ENSG00000106714	CNTNAP3	-0.422914	0.0627318	-6.74163	1.56621e-11	2.65912e-10	1
ENSG00000163659	TIPARP	0.970939	0.144106	6.73768	1.60935e-11	2.72975e-10	3
ENSG00000112096	SOD2	0.616017	0.0914474	6.7363	1.62474e-11	2.75322e-10	non-ARE
ENSG00000196576	PLXNB2	0.393792	0.0584613	6.73595	1.62865e-11	2.75722e-10	non-ARE
ENSG00000094916	CBX5	-0.367274	0.0545585	-6.73175	1.67629e-11	2.83517e-10	2
ENSG00000085276	MECOM	0.566109	0.0841091	6.73065	1.68907e-11	2.85407e-10	non-ARE
ENSG00000196739	COL27A1	-0.781594	0.116178	-6.72754	1.72555e-11	2.91293e-10	1
ENSG00000078401	EDN1	-0.984829	0.146483	-6.72316	1.77822e-11	2.99899e-10	1
ENSG00000090060	PAPOLA	-0.411459	0.0612311	-6.71976	1.82021e-11	3.06689e-10	non-ARE
ENSG00000182489	XKRX	1.53502	0.228489	6.71811	1.84093e-11	3.09888e-10	non-ARE
ENSG00000228476	CSTP1	5.34198	0.795213	6.71768	1.84644e-11	3.10521e-10	1
ENSG00000197375	SLC22A5	0.777212	0.115762	6.71387	1.89528e-11	3.18432e-10	non-ARE
ENSG00000174442	ZWILCH	-0.71754	0.10704	-6.70345	2.03556e-11	3.41678e-10	1
ENSG00000146072	TNFRSF21	-0.494165	0.0737475	-6.70077	2.07323e-11	3.47673e-10	1
ENSG00000100033	PRODH	0.975642	0.145721	6.69527	2.15267e-11	3.60653e-10	non-ARE
ENSG00000225972	MTND1P23	0.385154	0.0575302	6.69482	2.15938e-11	3.61437e-10	non-ARE
ENSG00000159228	CBR1	-0.511564	0.0764553	-6.69102	2.21615e-11	3.7059e-10	non-ARE
ENSG00000181026	AEN	-0.607783	0.0909635	-6.68161	2.36332e-11	3.94828e-10	2
ENSG00000113249	HAVCR1	0.531875	0.0796753	6.67554	2.46329e-11	4.11142e-10	non-ARE
ENSG00000131779	PEX11B	0.752444	0.112736	6.67436	2.48306e-11	4.14052e-10	non-ARE
ENSG00000196139	AKR1C3	-0.296295	0.0444544	-6.66516	2.64383e-11	4.40447e-10	non-ARE
ENSG00000213160	KLHL23	-1.42344	0.213726	-6.66011	2.73619e-11	4.55408e-10	non-ARE
ENSG00000105643	ARRDC2	0.706522	0.106188	6.65349	2.86216e-11	4.75928e-10	non-ARE
ENSG00000135697	BCMO1	-1.62196	0.243919	-6.64956	2.93966e-11	4.88357e-10	non-ARE
ENSG00000064687	ABCA7	0.661086	0.0994773	6.6456	3.01982e-11	5.01205e-10	non-ARE
ENSG00000139163	ETNK1	-0.451557	0.0679533	-6.6451	3.0301e-11	5.02442e-10	non-ARE
ENSG00000154358	OBSCN	-0.735111	0.110748	-6.63768	3.18655e-11	5.27892e-10	non-ARE
ENSG00000158711	ELK4	0.60798	0.0916268	6.6354	3.23623e-11	5.35622e-10	non-ARE
ENSG00000006071	ABCC8	2.13575	0.322129	6.6301	3.35455e-11	5.54688e-10	non-ARE
ENSG00000159860	FAM115D	4.375	0.659886	6.62994	3.35834e-11	5.54797e-10	non-ARE
ENSG00000172771	C3orf25	2.09601	0.316592	6.62054	3.579e-11	5.90702e-10	non-ARE
ENSG00000106546	AHR	-0.638621	0.0964911	-6.61845	3.62991e-11	5.98548e-10	1
ENSG00000124143	ARHGAP40	2.58191	0.39022	6.61656	3.67662e-11	6.05687e-10	non-ARE
ENSG00000166402	TUB	-1.80334	0.272652	-6.61407	3.73894e-11	6.15384e-10	non-ARE
ENSG00000115165	CYTIP	-1.54547	0.233759	-6.61141	3.80681e-11	6.25974e-10	1
ENSG00000157510	AFAP1L1	0.758135	0.114683	6.61069	3.82543e-11	6.28454e-10	non-ARE
ENSG00000155561	NUP205	-0.527036	0.079729	-6.61035	3.83425e-11	6.2932e-10	non-ARE
ENSG00000130720	FIBCD1	1.61186	0.243954	6.60721	3.91617e-11	6.42173e-10	non-ARE
ENSG00000168118	RAB4A	0.648015	0.0980924	6.60617	3.94401e-11	6.4614e-10	1
ENSG00000075426	FOSL2	0.607276	0.0919688	6.60307	4.02742e-11	6.59198e-10	1
ENSG00000154760	SLFN13	-0.775411	0.117443	-6.60245	4.04415e-11	6.61327e-10	non-ARE
ENSG00000198729	PPP1R14C	3.17277	0.480641	6.60113	4.08048e-11	6.66654e-10	non-ARE
ENSG00000013364	MVP	0.351856	0.0533165	6.59938	4.12888e-11	6.73941e-10	non-ARE
ENSG00000174437	ATP2A2	-0.313682	0.0475476	-6.59721	4.18956e-11	6.83217e-10	1
ENSG00000138615	CILP	6.31014	0.956753	6.59538	4.24178e-11	6.91098e-10	1
ENSG00000164794	KCNV1	-1.82703	0.277622	-6.581	4.67285e-11	7.60634e-10	non-ARE
ENSG00000164054	SHISA5	-0.420639	0.0639241	-6.58028	4.69551e-11	7.63622e-10	non-ARE
ENSG00000116991	SIPA1L2	0.898559	0.136638	6.5762	4.82622e-11	7.84161e-10	1
ENSG00000124486	USP9X	0.388779	0.0592255	6.56438	5.22496e-11	8.48173e-10	non-ARE
ENSG00000172159	FRMD3	2.37025	0.361117	6.56367	5.2498e-11	8.51427e-10	non-ARE
ENSG00000113504	SLC12A7	-0.613829	0.0936949	-6.55136	5.70163e-11	9.23862e-10	2
ENSG00000169862	CTNND2	-1.21356	0.185356	-6.54719	5.86314e-11	9.49166e-10	non-ARE
ENSG00000165895	ARHGAP42	-0.968771	0.148054	-6.54335	6.01555e-11	9.72952e-10	1
ENSG00000149380	P4HA3	1.17008	0.17883	6.54297	6.03094e-11	9.74553e-10	non-ARE
ENSG00000085063	CD59	0.521336	0.0797136	6.54011	6.14739e-11	9.92469e-10	non-ARE
ENSG00000101384	JAG1	0.508016	0.0777172	6.53672	6.28813e-11	1.01335e-09	1
ENSG00000102978	POLR2C	-0.501495	0.0767184	-6.53683	6.28374e-11	1.01335e-09	non-ARE
ENSG00000198853	RUSC2	0.666288	0.101946	6.53569	6.33155e-11	1.01942e-09	5
ENSG00000147592	LACTB2	0.776697	0.118846	6.53531	6.34772e-11	1.0211e-09	non-ARE
ENSG00000214012	KRT18P38	1.63697	0.250636	6.53126	6.522e-11	1.04818e-09	non-ARE
ENSG00000198176	TFDP1	-0.509851	0.0780658	-6.53105	6.53095e-11	1.04867e-09	1
ENSG00000137266	SLC22A23	-0.881263	0.13501	-6.52741	6.69155e-11	1.07349e-09	non-ARE
ENSG00000120438	TCP1	-0.402194	0.0616907	-6.51953	7.05299e-11	1.13045e-09	1
ENSG00000177707	PVRL3	-0.719743	0.110408	-6.51894	7.08056e-11	1.13385e-09	non-ARE
ENSG00000172379	ARNT2	-1.08063	0.165793	-6.5179	7.12964e-11	1.14068e-09	non-ARE
ENSG00000120129	DUSP1	2.22079	0.340756	6.51725	7.16087e-11	1.14464e-09	2
ENSG00000231131	RP11-346D6.6	-1.72958	0.265472	-6.51513	7.26264e-11	1.15987e-09	non-ARE
ENSG00000069956	MAPK6	-0.471719	0.072413	-6.51428	7.30403e-11	1.16543e-09	2
ENSG00000179051	RCC2	-0.507302	0.0779388	-6.50898	7.56639e-11	1.20621e-09	non-ARE
ENSG00000159784	FAM131B	-0.939362	0.144482	-6.50157	7.94867e-11	1.26601e-09	non-ARE
ENSG00000144645	OSBPL10	-0.940567	0.145069	-6.48356	8.95805e-11	1.4255e-09	non-ARE
ENSG00000114771	AADAC	-1.02578	0.15831	-6.47953	9.20079e-11	1.46282e-09	non-ARE
ENSG00000100591	AHSA1	-0.439217	0.0678197	-6.47625	9.40301e-11	1.49363e-09	non-ARE
ENSG00000113368	LMNB1	-0.593987	0.0917458	-6.47427	9.52728e-11	1.51202e-09	non-ARE
ENSG00000275216	#N/A	1.05601	0.16316	6.4722	9.65841e-11	1.53146e-09	non-ARE
ENSG00000197063	MAFG	-0.613765	0.094879	-6.46893	9.87022e-11	1.56365e-09	1
ENSG00000139182	CLSTN3	0.566552	0.0875907	6.46817	9.91938e-11	1.57004e-09	non-ARE
ENSG00000122952	ZWINT	-0.68341	0.105694	-6.4659	1.00698e-10	1.59243e-09	non-ARE
ENSG00000104325	DECR1	0.585815	0.0906471	6.46259	1.02926e-10	1.62622e-09	non-ARE
ENSG00000166206	GABRB3	-0.374289	0.0579345	-6.46055	1.04321e-10	1.64679e-09	1
ENSG00000111445	RFC5	-0.806003	0.124791	-6.4588	1.05534e-10	1.66446e-09	non-ARE
ENSG00000157600	TMEM164	0.449298	0.0696359	6.45211	1.10303e-10	1.73813e-09	non-ARE
ENSG00000143537	ADAM15	0.38793	0.0601656	6.44771	1.13552e-10	1.78774e-09	non-ARE
ENSG00000118263	KLF7	1.028	0.15946	6.44675	1.14276e-10	1.79755e-09	1
ENSG00000105011	ASF1B	-0.982072	0.152393	-6.44435	1.16098e-10	1.82458e-09	non-ARE
ENSG00000005249	PRKAR2B	-1.02927	0.159801	-6.44097	1.18713e-10	1.86404e-09	non-ARE
ENSG00000123358	NR4A1	-1.18367	0.184021	-6.43226	1.25719e-10	1.97229e-09	1
ENSG00000088387	DOCK9	0.607055	0.0943851	6.43169	1.26195e-10	1.97749e-09	non-ARE
ENSG00000196557	CACNA1H	-1.25968	0.195859	-6.43159	1.26272e-10	1.97749e-09	non-ARE
ENSG00000276386	#N/A	-0.438334	0.0681634	-6.43064	1.27068e-10	1.98819e-09	non-ARE
ENSG00000066279	ASPM	-0.546889	0.0851749	-6.42077	1.35584e-10	2.11958e-09	non-ARE
ENSG00000087086	FTL	-0.673926	0.104978	-6.4197	1.36547e-10	2.13275e-09	non-ARE
ENSG00000138449	SLC40A1	-0.650437	0.101372	-6.41632	1.39612e-10	2.17871e-09	1
ENSG00000080815	PSEN1	0.469338	0.0731559	6.41559	1.40279e-10	2.18719e-09	1
ENSG00000029993	HMGB3	-0.407909	0.0635995	-6.41372	1.4201e-10	2.21224e-09	non-ARE
ENSG00000182606	TRAK1	0.572241	0.0892445	6.41205	1.43572e-10	2.23462e-09	1
ENSG00000131788	PIAS3	0.713022	0.111203	6.41187	1.43743e-10	2.23532e-09	non-ARE
ENSG00000101940	WDR13	0.50388	0.0786128	6.40965	1.45853e-10	2.26615e-09	non-ARE
ENSG00000137094	DNAJB5	1.98857	0.31041	6.40628	1.49111e-10	2.31474e-09	non-ARE
ENSG00000114698	PLSCR4	0.708179	0.110801	6.39145	1.64318e-10	2.54858e-09	non-ARE
ENSG00000203697	CAPN8	1.55269	0.242956	6.39084	1.64975e-10	2.55653e-09	non-ARE
ENSG00000001617	SEMA3F	2.34601	0.367161	6.3896	1.66319e-10	2.57512e-09	non-ARE
ENSG00000197261	C6orf141	-1.59176	0.249182	-6.38793	1.68143e-10	2.60109e-09	non-ARE
ENSG00000124766	SOX4	-0.827281	0.12953	-6.38679	1.69408e-10	2.61838e-09	non-ARE
ENSG00000166866	MYO1A	1.08675	0.170288	6.38185	1.74957e-10	2.70179e-09	non-ARE
ENSG00000047936	ROS1	2.74359	0.42996	6.38103	1.75896e-10	2.71394e-09	non-ARE
ENSG00000228666	KRT18P1	1.46906	0.230278	6.37953	1.77638e-10	2.73843e-09	non-ARE
ENSG00000197822	OCLN	-0.98412	0.154356	-6.37563	1.82208e-10	2.80644e-09	1
ENSG00000053747	LAMA3	0.577303	0.0905652	6.37445	1.83626e-10	2.82339e-09	1
ENSG00000060237	WNK1	0.362984	0.0569435	6.37446	1.83614e-10	2.82339e-09	2
ENSG00000166484	MAPK7	0.94269	0.147923	6.37286	1.85534e-10	2.85027e-09	non-ARE
ENSG00000174306	ZHX3	1.0404	0.163316	6.37049	1.88427e-10	2.89221e-09	1
ENSG00000112787	FBRSL1	1.30102	0.204302	6.36812	1.91362e-10	2.93472e-09	non-ARE
ENSG00000128849	CGNL1	-1.22085	0.191721	-6.36786	1.91687e-10	2.93716e-09	non-ARE
ENSG00000221829	FANCG	-0.75666	0.119057	-6.35547	2.07794e-10	3.18122e-09	non-ARE
ENSG00000276045	#N/A	-0.889474	0.140037	-6.35169	2.12958e-10	3.25747e-09	non-ARE
ENSG00000122912	SLC25A16	0.801141	0.126207	6.34781	2.18395e-10	3.33775e-09	1
ENSG00000177706	FAM20C	-1.03738	0.163639	-6.33941	2.30645e-10	3.52195e-09	non-ARE
ENSG00000110080	ST3GAL4	0.554145	0.0876053	6.32548	2.52453e-10	3.85165e-09	non-ARE
ENSG00000116473	RAP1A	0.803707	0.127087	6.32407	2.54769e-10	3.88363e-09	non-ARE
ENSG00000153234	NR4A2	-2.07049	0.327575	-6.32066	2.60454e-10	3.96689e-09	non-ARE
ENSG00000113742	CPEB4	0.733903	0.116162	6.31791	2.65131e-10	4.03468e-09	2
ENSG00000012504	NR1H4	0.669059	0.106001	6.31179	2.75831e-10	4.1939e-09	non-ARE
ENSG00000125534	PPDPF	0.523644	0.0830035	6.3087	2.81385e-10	4.27469e-09	non-ARE
ENSG00000065361	ERBB3	0.364287	0.0577636	6.30651	2.854e-10	4.33198e-09	non-ARE
ENSG00000263563	#N/A	-0.523556	0.0830434	-6.3046	2.88933e-10	4.38186e-09	non-ARE
ENSG00000134215	VAV3	-0.853774	0.135426	-6.30435	2.89409e-10	4.38534e-09	non-ARE
ENSG00000172164	SNTB1	-1.05237	0.166968	-6.30284	2.92236e-10	4.4244e-09	1
ENSG00000162599	NFIA	0.818783	0.130045	6.29618	3.05074e-10	4.61483e-09	non-ARE
ENSG00000162889	MAPKAPK2	0.496065	0.0787962	6.29554	3.06329e-10	4.62987e-09	non-ARE
ENSG00000144959	NCEH1	-0.563041	0.0894899	-6.29167	3.14077e-10	4.74294e-09	1
ENSG00000180044	AC112641.1	-1.59136	0.253042	-6.28892	3.19682e-10	4.82347e-09	non-ARE
ENSG00000271601	#N/A	0.671548	0.106887	6.28281	3.3251e-10	5.01278e-09	non-ARE
ENSG00000172794	RAB37	-0.839274	0.133682	-6.27812	3.42694e-10	5.16192e-09	1
ENSG00000087258	GNAO1	5.56913	0.887891	6.27232	3.55719e-10	5.35357e-09	non-ARE
ENSG00000023041	ZDHHC6	0.629558	0.100373	6.27217	3.5604e-10	5.35386e-09	1
ENSG00000105825	TFPI2	-0.640254	0.102097	-6.27106	3.58603e-10	5.38784e-09	non-ARE
ENSG00000159217	IGF2BP1	0.438755	0.0699823	6.2695	3.622e-10	5.43729e-09	1
ENSG00000112378	PERP	-0.332529	0.0530705	-6.26579	3.70935e-10	5.56371e-09	non-ARE
ENSG00000168672	FAM84B	-0.736858	0.117685	-6.26127	3.81847e-10	5.72255e-09	1
ENSG00000166415	WDR72	0.398306	0.0636261	6.26011	3.84717e-10	5.76069e-09	2
ENSG00000141449	GREB1L	1.89078	0.302335	6.25391	4.00305e-10	5.98906e-09	non-ARE
ENSG00000119862	AC008074.1	0.910608	0.145622	6.25325	4.02e-10	6.00935e-09	non-ARE
ENSG00000033867	SLC4A7	-0.694572	0.111144	-6.24932	4.12239e-10	6.15723e-09	2
ENSG00000051341	POLQ	-0.871741	0.139555	-6.24659	4.19524e-10	6.26077e-09	non-ARE
ENSG00000168411	RFWD3	-0.57988	0.0928355	-6.24631	4.20263e-10	6.26654e-09	non-ARE
ENSG00000114480	GBE1	-0.532408	0.0853545	-6.23761	4.44307e-10	6.61951e-09	non-ARE
ENSG00000165813	C10orf118	0.806372	0.129395	6.23186	4.60927e-10	6.86135e-09	non-ARE
ENSG00000135241	PNPLA8	0.715276	0.115105	6.21412	5.16147e-10	7.67692e-09	non-ARE
ENSG00000107201	DDX58	-0.696239	0.11214	-6.20865	5.34423e-10	7.9421e-09	non-ARE
ENSG00000132639	SNAP25	-1.37349	0.221398	-6.2037	5.51496e-10	8.18898e-09	non-ARE
ENSG00000135272	MDFIC	-0.731014	0.117841	-6.20342	5.52492e-10	8.19691e-09	non-ARE
ENSG00000253276	C7orf74	0.900307	0.145153	6.20245	5.55911e-10	8.24075e-09	non-ARE
ENSG00000197299	BLM	-1.00767	0.162515	-6.20051	5.62817e-10	8.33616e-09	non-ARE
ENSG00000172183	ISG20	-0.811247	0.131018	-6.19188	5.94525e-10	8.79847e-09	non-ARE
ENSG00000075131	TIPIN	-1.19551	0.193189	-6.1883	6.08165e-10	8.99284e-09	2
ENSG00000108424	KPNB1	-0.328319	0.0530598	-6.18771	6.10441e-10	9.01899e-09	1
ENSG00000158710	TAGLN2	-0.291808	0.0471623	-6.18733	6.11918e-10	9.03329e-09	non-ARE
ENSG00000139641	ESYT1	-0.513069	0.0829515	-6.18517	6.20345e-10	9.15008e-09	non-ARE
ENSG00000135541	AHI1	-0.82031	0.132694	-6.18196	6.33122e-10	9.3308e-09	1
ENSG00000075618	FSCN1	-0.438744	0.0710042	-6.17913	6.44565e-10	9.49156e-09	non-ARE
ENSG00000165240	ATP7A	-0.769019	0.124524	-6.17569	6.58752e-10	9.69244e-09	1
ENSG00000205426	KRT81	1.28198	0.207691	6.17253	6.72054e-10	9.87998e-09	non-ARE
ENSG00000137411	VARS2	0.869086	0.141033	6.16227	7.17076e-10	1.05331e-08	non-ARE
ENSG00000169604	ANTXR1	-0.463489	0.0752356	-6.16049	7.25181e-10	1.06434e-08	non-ARE
ENSG00000171617	ENC1	-0.589384	0.0956762	-6.16019	7.26582e-10	1.06551e-08	3
ENSG00000156675	RAB11FIP1	0.828818	0.134581	6.15849	7.34413e-10	1.07611e-08	non-ARE
ENSG00000181649	PHLDA2	-0.914882	0.14859	-6.15707	7.41024e-10	1.0849e-08	non-ARE
ENSG00000106683	LIMK1	-0.525202	0.0853126	-6.15621	7.45065e-10	1.08992e-08	non-ARE
ENSG00000137309	HMGA1	-0.366845	0.0596099	-6.1541	7.55058e-10	1.10363e-08	non-ARE
ENSG00000167772	ANGPTL4	4.10114	0.666697	6.15144	7.67843e-10	1.12139e-08	non-ARE
ENSG00000204531	POU5F1	2.68042	0.435903	6.14913	7.79105e-10	1.1369e-08	non-ARE
ENSG00000148426	C10orf47	1.12494	0.183131	6.14281	8.10759e-10	1.18212e-08	non-ARE
ENSG00000101868	POLA1	-0.73158	0.119189	-6.13797	8.35834e-10	1.21669e-08	non-ARE
ENSG00000110057	UNC93B1	0.493425	0.0803879	6.13805	8.3541e-10	1.21669e-08	non-ARE
ENSG00000136717	BIN1	-0.67343	0.10976	-6.1355	8.48943e-10	1.23476e-08	non-ARE
ENSG00000265491	#N/A	0.620153	0.101146	6.13127	8.71812e-10	1.26698e-08	non-ARE
ENSG00000102287	GABRE	0.596569	0.0973188	6.13005	8.78506e-10	1.27567e-08	non-ARE
ENSG00000066926	FECH	-0.552449	0.0901939	-6.12513	9.06087e-10	1.31464e-08	non-ARE
ENSG00000167964	RAB26	-0.754445	0.123212	-6.12313	9.1755e-10	1.33019e-08	non-ARE
ENSG00000116199	FAM20B	-0.465508	0.076089	-6.11793	9.47972e-10	1.37317e-08	1
ENSG00000173918	C1QTNF1	0.722779	0.118311	6.10914	1.00171e-09	1.44983e-08	non-ARE
ENSG00000197771	MCMBP	-0.491942	0.0806983	-6.09606	1.08713e-09	1.57218e-08	non-ARE
ENSG00000023171	GRAMD1B	-0.426468	0.0699766	-6.09444	1.09821e-09	1.58691e-08	1
ENSG00000260916	#N/A	-0.530715	0.0872233	-6.08456	1.16815e-09	1.6866e-08	non-ARE
ENSG00000144063	MALL	-0.365724	0.0601422	-6.08099	1.19443e-09	1.72314e-08	non-ARE
ENSG00000170027	YWHAG	-0.312576	0.0514728	-6.07264	1.25826e-09	1.81376e-08	1
ENSG00000146670	CDCA5	-0.736589	0.121307	-6.07208	1.26262e-09	1.81856e-08	non-ARE
ENSG00000132436	FIGNL1	-0.961004	0.158323	-6.06991	1.27985e-09	1.84188e-08	non-ARE
ENSG00000234127	TRIM26	0.519324	0.0856195	6.06549	1.31554e-09	1.89171e-08	non-ARE
ENSG00000067057	PFKP	0.349286	0.0576118	6.06275	1.33811e-09	1.92262e-08	non-ARE
ENSG00000065308	TRAM2	0.598258	0.0987363	6.05915	1.36841e-09	1.96455e-08	non-ARE
ENSG00000187741	FANCA	-0.934588	0.154286	-6.05752	1.38233e-09	1.98293e-08	1
ENSG00000105486	LIG1	-0.693806	0.114676	-6.05015	1.44713e-09	2.07422e-08	2
ENSG00000276980	#N/A	3.35698	0.555917	6.03864	1.55422e-09	2.22592e-08	non-ARE
ENSG00000164070	HSPA4L	-0.756849	0.125346	-6.03806	1.5598e-09	2.23211e-08	3
ENSG00000165092	ALDH1A1	-0.257384	0.0426521	-6.0345	1.59459e-09	2.28006e-08	non-ARE
ENSG00000122359	ANXA11	0.349371	0.0579049	6.03353	1.60416e-09	2.2919e-08	non-ARE
ENSG00000166925	TSC22D4	0.629397	0.104417	6.02771	1.66295e-09	2.37399e-08	non-ARE
ENSG00000163283	ALPP	8.4827	1.40773	6.02578	1.68293e-09	2.40057e-08	non-ARE
ENSG00000168631	DPCR1	4.22589	0.702188	6.01818	1.76392e-09	2.51408e-08	non-ARE
ENSG00000082458	DLG3	0.68343	0.113781	6.00655	1.89514e-09	2.69894e-08	1
ENSG00000006468	ETV1	-0.746298	0.124354	-6.0014	1.95628e-09	2.78378e-08	1
ENSG00000135535	CD164	0.355452	0.0592421	5.99999	1.97324e-09	2.80566e-08	1
ENSG00000198056	PRIM1	-1.22207	0.203711	-5.99905	1.98476e-09	2.81978e-08	non-ARE
ENSG00000126822	PLEKHG3	-0.732521	0.122112	-5.99877	1.98813e-09	2.82232e-08	1
ENSG00000087842	PIR	-0.581186	0.0969175	-5.99671	2.01355e-09	2.85612e-08	non-ARE
ENSG00000154978	VOPP1	-0.475017	0.0795309	-5.97274	2.33307e-09	3.3067e-08	non-ARE
ENSG00000124920	C11orf9	-0.391799	0.0655995	-5.97258	2.33528e-09	3.30719e-08	non-ARE
ENSG00000167325	RRM1	-0.532779	0.0892854	-5.96715	2.41436e-09	3.41647e-08	non-ARE
ENSG00000160179	ABCG1	0.775874	0.130045	5.96622	2.42815e-09	3.43324e-08	non-ARE
ENSG00000059377	TBXAS1	-0.500225	0.0841549	-5.9441	2.77986e-09	3.92741e-08	non-ARE
ENSG00000060982	BCAT1	-0.668573	0.112484	-5.94369	2.78673e-09	3.93399e-08	1
ENSG00000185585	OLFML2A	1.1801	0.198719	5.93855	2.87552e-09	4.0561e-08	non-ARE
ENSG00000170312	CDK1	-0.573371	0.0965657	-5.93762	2.89188e-09	4.07594e-08	non-ARE
ENSG00000100284	TOM1	0.724653	0.122057	5.93701	2.90274e-09	4.08801e-08	non-ARE
ENSG00000184992	BRI3BP	-0.47387	0.0798544	-5.93418	2.95326e-09	4.15586e-08	1
ENSG00000165644	COMTD1	0.913822	0.154033	5.93264	2.98098e-09	4.19154e-08	non-ARE
ENSG00000143603	KCNN3	-2.07055	0.349242	-5.92871	3.05333e-09	4.28988e-08	non-ARE
ENSG00000138622	HCN4	-3.34059	0.563834	-5.92477	3.12728e-09	4.38683e-08	1
ENSG00000123143	PKN1	0.465833	0.0786242	5.92481	3.12663e-09	4.38683e-08	non-ARE
ENSG00000152766	ANKRD22	1.27545	0.215283	5.92455	3.13158e-09	4.38941e-08	non-ARE
ENSG00000136378	ADAMTS7	1.82492	0.308113	5.92289	3.16334e-09	4.43042e-08	non-ARE
ENSG00000044012	GUCA2B	3.65084	0.616462	5.92226	3.17556e-09	4.44403e-08	non-ARE
ENSG00000166068	SPRED1	-0.657374	0.111016	-5.92144	3.1913e-09	4.46254e-08	1
ENSG00000145920	CPLX2	-0.262775	0.0444224	-5.91537	3.31138e-09	4.62681e-08	non-ARE
ENSG00000269113	#N/A	0.843198	0.142607	5.91274	3.36473e-09	4.69766e-08	non-ARE
ENSG00000124789	NUP153	-0.498969	0.0843983	-5.91207	3.37829e-09	4.70919e-08	non-ARE
ENSG00000170379	FAM115C	4.5019	0.761464	5.91216	3.37653e-09	4.70919e-08	non-ARE
ENSG00000197451	HNRNPAB	-0.38407	0.0649964	-5.90909	3.43998e-09	4.79142e-08	1
ENSG00000100714	MTHFD1	-0.406767	0.0688443	-5.90851	3.45222e-09	4.8047e-08	1
ENSG00000075420	FNDC3B	-0.476144	0.0805949	-5.90787	3.46561e-09	4.81956e-08	1
ENSG00000188706	ZDHHC9	0.437381	0.0740501	5.90655	3.49343e-09	4.85444e-08	non-ARE
ENSG00000171992	SYNPO	1.21436	0.205792	5.9009	3.61515e-09	5.01965e-08	non-ARE
ENSG00000115648	MLPH	0.334162	0.0566369	5.90007	3.63346e-09	5.04115e-08	non-ARE
ENSG00000131620	ANO1	1.70791	0.289847	5.89247	3.8047e-09	5.27461e-08	non-ARE
ENSG00000163349	HIPK1	-0.503234	0.0854431	-5.8897	3.86906e-09	5.35965e-08	1
ENSG00000132475	H3F3B	0.319208	0.0542029	5.88913	3.88241e-09	5.37394e-08	non-ARE
ENSG00000180801	ARSJ	-0.803642	0.136591	-5.88358	4.01495e-09	5.55308e-08	1
ENSG00000123094	RASSF8	0.643631	0.109435	5.88139	4.06841e-09	5.62263e-08	non-ARE
ENSG00000015676	NUDCD3	0.463468	0.0788567	5.87734	4.16909e-09	5.75283e-08	non-ARE
ENSG00000117984	CTSD	0.325565	0.0553927	5.8774	4.16748e-09	5.75283e-08	non-ARE
ENSG00000065882	TBC1D1	0.790393	0.134611	5.8717	4.31356e-09	5.94756e-08	non-ARE
ENSG00000141179	PCTP	0.820317	0.139727	5.87086	4.3354e-09	5.97303e-08	non-ARE
ENSG00000087253	LPCAT2	-0.757981	0.129166	-5.86826	4.40398e-09	6.06281e-08	non-ARE
ENSG00000176454	LPCAT4	0.441297	0.0752195	5.86679	4.44318e-09	6.11204e-08	non-ARE
ENSG00000124006	OBSL1	0.770937	0.131428	5.86584	4.46856e-09	6.14219e-08	non-ARE
ENSG00000144366	GULP1	-0.780309	0.133043	-5.86507	4.48939e-09	6.16128e-08	1
ENSG00000204394	VARS	-0.443951	0.075693	-5.86516	4.48707e-09	6.16128e-08	non-ARE
ENSG00000132361	KIAA0664	0.359555	0.0613174	5.86383	4.52301e-09	6.20264e-08	non-ARE
ENSG00000204054	RP11-492E3.1	0.790496	0.134884	5.86058	4.61257e-09	6.32057e-08	non-ARE
ENSG00000198380	GFPT1	-0.409086	0.0698195	-5.8592	4.65116e-09	6.36854e-08	1
ENSG00000181885	CLDN7	1.82457	0.311438	5.85852	4.67011e-09	6.38956e-08	1
ENSG00000121691	CAT	0.49816	0.0851198	5.85246	4.84352e-09	6.62171e-08	non-ARE
ENSG00000152990	GPR125	-0.695368	0.118967	-5.84504	5.06436e-09	6.9183e-08	non-ARE
ENSG00000133121	STARD13	1.84801	0.31618	5.8448	5.07182e-09	6.92317e-08	1
ENSG00000117834	SLC5A9	1.23662	0.211645	5.84289	5.13039e-09	6.99775e-08	non-ARE
ENSG00000228253	J01415.25	0.345328	0.059109	5.84223	5.15066e-09	7.02e-08	non-ARE
ENSG00000150556	LYPD6B	-4.15358	0.711009	-5.84181	5.16355e-09	7.03217e-08	non-ARE
ENSG00000077063	CTTNBP2	-1.23601	0.211851	-5.83432	5.40099e-09	7.3499e-08	non-ARE
ENSG00000012822	CALCOCO1	0.586329	0.100505	5.83384	5.41645e-09	7.36529e-08	1
ENSG00000074219	TEAD2	-1.06583	0.182798	-5.83062	5.52205e-09	7.50314e-08	1
ENSG00000175203	DCTN2	0.393189	0.0674428	5.82996	5.54397e-09	7.52717e-08	non-ARE
ENSG00000166197	NOLC1	-0.352076	0.0604012	-5.82895	5.57757e-09	7.567e-08	non-ARE
ENSG00000183723	CMTM4	-0.43063	0.0738867	-5.82824	5.60153e-09	7.5937e-08	2
ENSG00000186204	CYP4F12	0.803407	0.137853	5.828	5.60957e-09	7.59881e-08	non-ARE
ENSG00000082512	TRAF5	-0.769708	0.132202	-5.82219	5.8082e-09	7.86187e-08	1
ENSG00000133863	TEX15	-2.42367	0.416766	-5.81542	6.04825e-09	8.18056e-08	non-ARE
ENSG00000117616	C1orf63	0.746781	0.128444	5.81404	6.09826e-09	8.24193e-08	non-ARE
ENSG00000125835	SNRPB	-0.407806	0.0701924	-5.80983	6.25349e-09	8.4453e-08	non-ARE
ENSG00000221968	FADS3	0.804953	0.138564	5.80926	6.27483e-09	8.46768e-08	non-ARE
ENSG00000123836	PFKFB2	0.859792	0.148076	5.80641	6.38264e-09	8.60663e-08	non-ARE
ENSG00000166987	MBD6	0.529641	0.0913615	5.7972	6.74295e-09	9.08558e-08	1
ENSG00000118242	MREG	1.03719	0.179064	5.79233	6.94175e-09	9.34636e-08	non-ARE
ENSG00000119681	LTBP2	1.06545	0.184032	5.78947	7.06085e-09	9.49233e-08	non-ARE
ENSG00000135624	CCT7	-0.327597	0.0565844	-5.78954	7.05814e-09	9.49233e-08	non-ARE
ENSG00000082153	BZW1	0.322659	0.0557368	5.78897	7.08181e-09	9.51331e-08	1
ENSG00000165244	ZNF367	-1.51508	0.26174	-5.78848	7.10242e-09	9.52658e-08	1
ENSG00000175274	TP53I11	-0.522522	0.0902692	-5.78849	7.10215e-09	9.52658e-08	non-ARE
ENSG00000198840	MT-ND3	0.301001	0.0520224	5.78599	7.20874e-09	9.66188e-08	non-ARE
ENSG00000173894	CBX2	-1.10379	0.19086	-5.78321	7.32864e-09	9.81518e-08	non-ARE
ENSG00000149260	CAPN5	0.491563	0.085009	5.78249	7.36046e-09	9.85037e-08	non-ARE
ENSG00000187554	TLR5	1.34288	0.232335	5.77992	7.47364e-09	9.9943e-08	non-ARE
ENSG00000159618	GPR114	-3.0817	0.534386	-5.7668	8.07889e-09	1.07956e-07	non-ARE
ENSG00000166881	TMEM194A	-0.863484	0.149777	-5.76513	8.15955e-09	1.08951e-07	non-ARE
ENSG00000163507	KIAA1524	-0.718074	0.124582	-5.76389	8.21964e-09	1.09671e-07	1
ENSG00000033800	PIAS1	0.516833	0.0897422	5.75909	8.45697e-09	1.12753e-07	non-ARE
ENSG00000132341	RAN	-0.280041	0.0486628	-5.75471	8.67889e-09	1.15625e-07	non-ARE
ENSG00000144057	ST6GAL2	-1.88698	0.328246	-5.74868	8.99448e-09	1.1974e-07	1
ENSG00000173376	NDNF	2.55709	0.444962	5.74675	9.09727e-09	1.21018e-07	non-ARE
ENSG00000165891	E2F7	-1.38424	0.240966	-5.74455	9.21654e-09	1.22512e-07	1
ENSG00000150093	ITGB1	-0.25516	0.0444269	-5.74336	9.28146e-09	1.23283e-07	1
ENSG00000088986	DYNLL1	-0.404625	0.0705353	-5.73649	9.66564e-09	1.2829e-07	non-ARE
ENSG00000156671	SAMD8	0.594836	0.103706	5.73578	9.70622e-09	1.28732e-07	1
ENSG00000183111	ARHGEF37	1.03217	0.180046	5.73283	9.87682e-09	1.30897e-07	2
ENSG00000170442	AC021066.1	1.47391	0.257145	5.73183	9.93542e-09	1.31576e-07	non-ARE
ENSG00000069188	SDK2	5.70778	0.996439	5.72817	1.01518e-08	1.34341e-07	non-ARE
ENSG00000167861	C17orf28	0.497843	0.0869751	5.72397	1.04062e-08	1.37605e-07	non-ARE
ENSG00000181751	C5orf30	-0.723432	0.126498	-5.71892	1.07202e-08	1.41652e-07	1
ENSG00000138031	ADCY3	-0.798053	0.139623	-5.71577	1.09211e-08	1.44199e-07	non-ARE
ENSG00000266074	#N/A	-1.18358	0.20723	-5.71146	1.12014e-08	1.47791e-07	non-ARE
ENSG00000118777	ABCG2	-0.705238	0.1235	-5.71043	1.1269e-08	1.48572e-07	1
ENSG00000138735	PDE5A	-1.09441	0.191704	-5.70884	1.13749e-08	1.49856e-07	1
ENSG00000119729	RHOQ	-0.527401	0.0923972	-5.70798	1.14327e-08	1.50506e-07	1
ENSG00000166523	CLEC4E	1.97163	0.345431	5.70774	1.14486e-08	1.50604e-07	non-ARE
ENSG00000132780	NASP	-0.525881	0.0921519	-5.70668	1.152e-08	1.51431e-07	non-ARE
ENSG00000177156	TALDO1	-0.33366	0.0584709	-5.70643	1.15372e-08	1.51545e-07	non-ARE
ENSG00000198517	MAFK	-0.896679	0.157141	-5.70621	1.1552e-08	1.51627e-07	1
ENSG00000156471	PTDSS1	-0.424243	0.0743615	-5.70514	1.16249e-08	1.52359e-07	non-ARE
ENSG00000169083	AR	-0.472131	0.0827551	-5.70516	1.16237e-08	1.52359e-07	non-ARE
ENSG00000218418	RP11-296E7.1	-0.865309	0.151778	-5.70114	1.19012e-08	1.55865e-07	non-ARE
ENSG00000185189	NRBP2	0.72352	0.126929	5.7002	1.19666e-08	1.56606e-07	non-ARE
ENSG00000184557	SOCS3	0.885768	0.155605	5.69239	1.25271e-08	1.63821e-07	1
ENSG00000162073	PAQR4	-1.22035	0.214537	-5.68831	1.28305e-08	1.67665e-07	non-ARE
ENSG00000213639	PPP1CB	0.371726	0.0653572	5.6876	1.28837e-08	1.68237e-07	1
ENSG00000159840	ZYX	0.3628	0.0638324	5.68364	1.31858e-08	1.72054e-07	non-ARE
ENSG00000128591	FLNC	1.22398	0.21542	5.68183	1.33262e-08	1.73759e-07	non-ARE
ENSG00000078018	MAP2	1.3422	0.236354	5.67877	1.35665e-08	1.76763e-07	1
ENSG00000198948	MFAP3L	0.877321	0.154558	5.67631	1.37627e-08	1.79188e-07	1
ENSG00000115652	UXS1	-0.611545	0.107788	-5.6736	1.39831e-08	1.81924e-07	non-ARE
ENSG00000138944	KIAA1644	-2.98327	0.526102	-5.67051	1.42371e-08	1.85093e-07	non-ARE
ENSG00000197405	C5AR1	1.95284	0.344427	5.66983	1.42936e-08	1.85692e-07	non-ARE
ENSG00000243927	MRPS6	-0.919455	0.162177	-5.66945	1.43258e-08	1.85974e-07	non-ARE
ENSG00000171940	ZNF217	0.542089	0.0956508	5.66737	1.45004e-08	1.88102e-07	1
ENSG00000144749	LRIG1	-0.979883	0.173032	-5.66301	1.48737e-08	1.92804e-07	2
ENSG00000183778	B3GALT5	-0.523797	0.0925263	-5.66106	1.50443e-08	1.94874e-07	1
ENSG00000072501	SMC1A	-0.346796	0.0612929	-5.65801	1.53139e-08	1.98222e-07	1
ENSG00000142623	PADI1	-2.89949	0.512582	-5.65663	1.5437e-08	1.99669e-07	non-ARE
ENSG00000137310	TCF19	-1.12803	0.199585	-5.6519	1.58685e-08	2.05101e-07	non-ARE
ENSG00000006576	PHTF2	-0.800014	0.141596	-5.64997	1.60472e-08	2.0726e-07	1
ENSG00000080839	RBL1	-0.941552	0.166704	-5.64806	1.62269e-08	2.09428e-07	1
ENSG00000131981	LGALS3	0.435271	0.0771723	5.64024	1.6981e-08	2.19001e-07	non-ARE
ENSG00000106537	TSPAN13	-0.566588	0.100499	-5.63775	1.72285e-08	2.22032e-07	1
ENSG00000116741	RGS2	0.738171	0.130962	5.63651	1.73529e-08	2.23473e-07	1
ENSG00000148498	PARD3	-0.501012	0.0888948	-5.63601	1.74031e-08	2.23958e-07	non-ARE
ENSG00000170271	C5orf4	3.10414	0.551352	5.63005	1.80157e-08	2.31673e-07	non-ARE
ENSG00000143494	VASH2	-2.67248	0.474817	-5.62844	1.81845e-08	2.33674e-07	non-ARE
ENSG00000130477	UNC13A	-0.771105	0.137032	-5.62719	1.83169e-08	2.35206e-07	non-ARE
ENSG00000239306	RBM14	-0.512378	0.0911258	-5.62276	1.87936e-08	2.41152e-07	non-ARE
ENSG00000101265	RASSF2	-1.13191	0.201329	-5.62219	1.88549e-08	2.41764e-07	non-ARE
ENSG00000115484	CCT4	-0.351702	0.0625689	-5.62103	1.89818e-08	2.43216e-07	non-ARE
ENSG00000170581	STAT2	0.515189	0.0917203	5.61696	1.94351e-08	2.48845e-07	non-ARE
ENSG00000139289	PHLDA1	0.555092	0.0988378	5.61619	1.95215e-08	2.49771e-07	1
ENSG00000160957	RECQL4	-0.775576	0.138222	-5.61109	2.01052e-08	2.57055e-07	non-ARE
ENSG00000163702	IL17RC	0.756483	0.134841	5.61019	2.02107e-08	2.58217e-07	non-ARE
ENSG00000097021	ACOT7	0.657881	0.117405	5.60352	2.10038e-08	2.68157e-07	1
ENSG00000102780	DGKH	0.989602	0.176676	5.60123	2.12832e-08	2.71529e-07	non-ARE
ENSG00000175029	CTBP2	-0.438122	0.078281	-5.59679	2.18363e-08	2.78385e-07	non-ARE
ENSG00000064932	SBNO2	0.529816	0.0947616	5.59104	2.2572e-08	2.87558e-07	non-ARE
ENSG00000185100	ADSSL1	0.908035	0.162418	5.59073	2.26116e-08	2.87856e-07	non-ARE
ENSG00000134291	TMEM106C	-0.464449	0.0831458	-5.58596	2.32414e-08	2.95662e-07	non-ARE
ENSG00000150753	CCT5	-0.321915	0.0576691	-5.58211	2.37621e-08	3.02069e-07	1
ENSG00000011465	DCN	3.80022	0.681724	5.57442	2.48359e-08	3.15494e-07	1
ENSG00000091490	SEL1L3	-0.480035	0.0862158	-5.56783	2.57929e-08	3.27417e-07	non-ARE
ENSG00000180921	FAM83H	0.412662	0.0741422	5.56581	2.60936e-08	3.30998e-07	non-ARE
ENSG00000165152	C9orf125	0.548451	0.0986643	5.55876	2.71703e-08	3.44409e-07	non-ARE
ENSG00000147535	PPAPDC1B	-0.592564	0.1067	-5.55355	2.79921e-08	3.54573e-07	non-ARE
ENSG00000091622	PITPNM3	1.91792	0.345422	5.55241	2.81764e-08	3.56654e-07	non-ARE
ENSG00000234975	FTH1P2	0.344494	0.0620545	5.55147	2.83285e-08	3.58324e-07	non-ARE
ENSG00000064886	CHI3L2	2.04766	0.369007	5.54911	2.87135e-08	3.62934e-07	non-ARE
ENSG00000128641	MYO1B	-0.477015	0.0860106	-5.54601	2.92268e-08	3.69159e-07	1
ENSG00000011422	PLAUR	-1.02045	0.184051	-5.54439	2.94988e-08	3.72331e-07	1
ENSG00000185339	TCN2	0.454742	0.0820295	5.54364	2.9625e-08	3.73658e-07	non-ARE
ENSG00000168079	SCARA5	0.456882	0.0824474	5.5415	2.99886e-08	3.77976e-07	non-ARE
ENSG00000074621	SLC24A1	0.728438	0.13153	5.53819	3.05619e-08	3.84928e-07	1
ENSG00000267056	#N/A	-1.07558	0.194269	-5.53656	3.08469e-08	3.88242e-07	non-ARE
ENSG00000176208	ATAD5	-1.09829	0.198454	-5.53424	3.12577e-08	3.93134e-07	non-ARE
ENSG00000164951	PDP1	0.770575	0.139244	5.53399	3.1302e-08	3.93413e-07	1
ENSG00000137124	ALDH1B1	-0.527642	0.0954296	-5.52912	3.21839e-08	4.04211e-07	non-ARE
ENSG00000099282	TSPAN15	0.506619	0.0916439	5.52813	3.23665e-08	4.05929e-07	non-ARE
ENSG00000114982	KIAA1310	0.48103	0.0870146	5.52816	3.23613e-08	4.05929e-07	non-ARE
ENSG00000105173	CCNE1	-1.03916	0.188059	-5.52572	3.28137e-08	4.11248e-07	non-ARE
ENSG00000068831	RASGRP2	2.69672	0.488154	5.52433	3.30745e-08	4.14224e-07	non-ARE
ENSG00000099994	SUSD2	1.77142	0.320851	5.52101	3.3705e-08	4.21823e-07	non-ARE
ENSG00000177542	SLC25A22	-0.855366	0.154957	-5.52001	3.38979e-08	4.23939e-07	non-ARE
ENSG00000257671	RP3-416H24.1	1.27295	0.230733	5.51699	3.4485e-08	4.30978e-07	non-ARE
ENSG00000177570	SAMD12	1.24112	0.225022	5.51554	3.47703e-08	4.34238e-07	1
ENSG00000162923	WDR26	-0.388898	0.0705604	-5.51156	3.55663e-08	4.43867e-07	1
ENSG00000101049	SGK2	0.891976	0.161853	5.51103	3.56741e-08	4.44899e-07	non-ARE
ENSG00000257588	RP11-469H8.6	-1.99653	0.362327	-5.51031	3.58212e-08	4.4642e-07	non-ARE
ENSG00000276952	#N/A	2.50356	0.45468	5.50621	3.66642e-08	4.56606e-07	non-ARE
ENSG00000132002	DNAJB1	0.957059	0.173848	5.50513	3.68887e-08	4.5908e-07	non-ARE
ENSG00000163683	C4orf34	-0.47577	0.0864314	-5.5046	3.70008e-08	4.60152e-07	non-ARE
ENSG00000070087	PFN2	-0.336636	0.0612082	-5.49986	3.80094e-08	4.72365e-07	non-ARE
ENSG00000080618	CPB2	1.12935	0.205405	5.49815	3.83795e-08	4.7663e-07	non-ARE
ENSG00000167535	CACNB3	-0.774342	0.140858	-5.49733	3.85576e-08	4.78508e-07	1
ENSG00000160113	NR2F6	0.509701	0.0927623	5.4947	3.91375e-08	4.85365e-07	non-ARE
ENSG00000188641	DPYD	0.8713	0.158609	5.49337	3.94337e-08	4.88697e-07	non-ARE
ENSG00000068615	REEP1	2.0043	0.365015	5.491	3.99664e-08	4.94953e-07	non-ARE
ENSG00000133195	SLC39A11	0.613904	0.111831	5.48957	4.02909e-08	4.98625e-07	non-ARE
ENSG00000164983	TMEM65	-0.857816	0.156297	-5.48839	4.0562e-08	5.01392e-07	4
ENSG00000154040	CABYR	-1.15027	0.209584	-5.48835	4.0571e-08	5.01392e-07	non-ARE
ENSG00000107372	ZFAND5	0.337903	0.0615713	5.48799	4.0653e-08	5.02056e-07	1
ENSG00000182272	B4GALNT4	-1.09498	0.199537	-5.48759	4.07457e-08	5.02852e-07	non-ARE
ENSG00000115414	FN1	-0.252932	0.0461239	-5.48376	4.16383e-08	5.13511e-07	1
ENSG00000173926	44988	1.88305	0.343406	5.48346	4.17091e-08	5.14027e-07	non-ARE
ENSG00000100292	HMOX1	-0.789753	0.144228	-5.47574	4.35684e-08	5.36569e-07	non-ARE
ENSG00000189058	APOD	2.88471	0.527621	5.4674	4.5669e-08	5.62049e-07	non-ARE
ENSG00000134851	TMEM165	0.456958	0.0837997	5.45298	4.95323e-08	6.09172e-07	non-ARE
ENSG00000255769	RP11-152F13.3	0.852458	0.156427	5.44955	5.04976e-08	6.20613e-07	non-ARE
ENSG00000057252	SOAT1	-0.479978	0.0881095	-5.44751	5.10789e-08	6.27324e-07	1
ENSG00000255815	AL137067.1	1.31429	0.241913	5.43292	5.54393e-08	6.80405e-07	non-ARE
ENSG00000151655	ITIH2	-0.454008	0.0835707	-5.43262	5.55338e-08	6.81095e-07	non-ARE
ENSG00000164466	SFXN1	-0.42438	0.0781392	-5.43107	5.60163e-08	6.86538e-07	1
ENSG00000132382	MYBBP1A	-0.40983	0.07548	-5.42965	5.64639e-08	6.91547e-07	non-ARE
ENSG00000213606	RP11-323N10.1	-1.07297	0.197766	-5.42548	5.77995e-08	7.07417e-07	non-ARE
ENSG00000187678	SPRY4	-0.849407	0.15662	-5.42334	5.84947e-08	7.15433e-07	1
ENSG00000110400	PVRL1	-0.797953	0.147145	-5.42289	5.8644e-08	7.16764e-07	non-ARE
ENSG00000075399	C16orf7	0.863303	0.159341	5.41794	6.02882e-08	7.36354e-07	non-ARE
ENSG00000145349	CAMK2D	-0.522178	0.0963823	-5.41777	6.03463e-08	7.36557e-07	non-ARE
ENSG00000126457	PRMT1	-0.368464	0.0680275	-5.4164	6.08124e-08	7.41735e-07	non-ARE
ENSG00000135269	TES	0.473622	0.0875129	5.41202	6.23164e-08	7.59559e-07	non-ARE
ENSG00000152767	FARP1	0.76577	0.141499	5.41183	6.23825e-08	7.59843e-07	1
ENSG00000136280	CCM2	0.634737	0.117343	5.40925	6.32904e-08	7.70373e-07	1
ENSG00000186417	GLDN	-1.7	0.31453	-5.40489	6.48474e-08	7.88785e-07	non-ARE
ENSG00000009954	BAZ1B	-0.35408	0.0655455	-5.40205	6.58849e-08	8.00856e-07	non-ARE
ENSG00000162636	FAM102B	-0.771195	0.142802	-5.40046	6.64692e-08	8.07406e-07	non-ARE
ENSG00000164684	ZNF704	-0.795943	0.147393	-5.40013	6.65919e-08	8.08343e-07	2
ENSG00000170959	DCDC5	-0.745605	0.13834	-5.38965	7.05949e-08	8.56349e-07	non-ARE
ENSG00000115902	SLC1A4	-0.810215	0.150375	-5.38796	7.1262e-08	8.63262e-07	non-ARE
ENSG00000182253	SYNM	-0.740485	0.13743	-5.38808	7.12148e-08	8.63262e-07	non-ARE
ENSG00000186529	CYP4F3	0.445647	0.0827599	5.38482	7.25169e-08	8.77865e-07	non-ARE
ENSG00000198931	APRT	0.388458	0.0721424	5.3846	7.26075e-08	8.78362e-07	non-ARE
ENSG00000164649	CDCA7L	-0.914821	0.169924	-5.38371	7.29654e-08	8.82092e-07	1
ENSG00000080345	RIF1	-0.497577	0.0924292	-5.38333	7.31204e-08	8.83364e-07	1
ENSG00000119946	CNNM1	-0.731821	0.135964	-5.38246	7.34746e-08	8.87039e-07	non-ARE
ENSG00000105202	FBL	-0.324645	0.0603456	-5.37975	7.45885e-08	8.99875e-07	non-ARE
ENSG00000102908	NFAT5	-0.474179	0.0881545	-5.37895	7.4921e-08	9.03273e-07	1
ENSG00000123213	NLN	-0.400325	0.0744353	-5.37817	7.52488e-08	9.0661e-07	non-ARE
ENSG00000147955	SIGMAR1	-0.342587	0.0637721	-5.37206	7.78434e-08	9.37235e-07	non-ARE
ENSG00000142627	EPHA2	0.415127	0.0773449	5.36722	7.99589e-08	9.62053e-07	1
ENSG00000175215	CTDSP2	0.346382	0.0645877	5.36297	8.18663e-08	9.84335e-07	non-ARE
ENSG00000111670	GNPTAB	0.471429	0.0879141	5.36239	8.21284e-08	9.86819e-07	1
ENSG00000103642	LACTB	0.822932	0.153608	5.35734	8.44567e-08	1.01411e-06	non-ARE
ENSG00000138346	DNA2	-0.947195	0.17684	-5.35623	8.49786e-08	1.01969e-06	1
ENSG00000077514	POLD3	-0.689425	0.128722	-5.35593	8.51159e-08	1.02064e-06	2
ENSG00000091651	ORC6	-1.05509	0.197037	-5.35478	8.56592e-08	1.02647e-06	1
ENSG00000167969	ECI1	0.51359	0.0959532	5.35251	8.67439e-08	1.03876e-06	non-ARE
ENSG00000164032	H2AFZ	-0.379407	0.0708867	-5.3523	8.68429e-08	1.03925e-06	non-ARE
ENSG00000069849	ATP1B3	-0.373657	0.0698202	-5.3517	8.71299e-08	1.04198e-06	1
ENSG00000049541	RFC2	-0.693622	0.129634	-5.35064	8.76449e-08	1.04743e-06	non-ARE
ENSG00000172954	LCLAT1	0.521915	0.0976256	5.34608	8.98787e-08	1.07341e-06	non-ARE
ENSG00000119771	KLHL29	1.45208	0.271684	5.34474	9.05477e-08	1.08067e-06	1
ENSG00000166592	RRAD	7.81075	1.46161	5.34392	9.09568e-08	1.08482e-06	non-ARE
ENSG00000131323	TRAF3	-0.627622	0.117509	-5.34106	9.24026e-08	1.10133e-06	non-ARE
ENSG00000101361	NOP56	-0.362769	0.067925	-5.34072	9.25757e-08	1.1025e-06	non-ARE
ENSG00000149636	DSN1	-1.01295	0.189668	-5.34063	9.26251e-08	1.1025e-06	non-ARE
ENSG00000014914	MTMR11	-0.521896	0.0978608	-5.33305	9.65792e-08	1.14879e-06	non-ARE
ENSG00000140481	CCDC33	1.93492	0.363051	5.3296	9.8432e-08	1.17005e-06	non-ARE
ENSG00000140263	SORD	-0.608648	0.114434	-5.31879	1.04461e-07	1.24088e-06	non-ARE
ENSG00000135446	CDK4	-0.434003	0.0816215	-5.31726	1.05342e-07	1.25051e-06	non-ARE
ENSG00000135378	PRRG4	1.52473	0.286781	5.31672	1.05653e-07	1.25254e-06	1
ENSG00000153823	PID1	3.04308	0.572348	5.31683	1.0559e-07	1.25254e-06	1
ENSG00000226549	SCDP1	-0.598447	0.112602	-5.31472	1.06822e-07	1.26555e-06	non-ARE
ENSG00000162825	RP3-377D14.1	0.480033	0.0904153	5.3092	1.10105e-07	1.30357e-06	non-ARE
ENSG00000104763	ASAH1	0.404667	0.0762388	5.30788	1.10906e-07	1.31218e-06	non-ARE
ENSG00000182957	SPATA13	-0.888594	0.167466	-5.30613	1.11978e-07	1.32398e-06	1
ENSG00000008513	ST3GAL1	0.406906	0.0768148	5.29724	1.17569e-07	1.38916e-06	1
ENSG00000075223	SEMA3C	-0.392409	0.0740951	-5.29602	1.18356e-07	1.39753e-06	non-ARE
ENSG00000069206	ADAM7	6.27403	1.18551	5.29229	1.20797e-07	1.42541e-06	non-ARE
ENSG00000173638	SLC19A1	-0.825917	0.156103	-5.29084	1.21753e-07	1.43574e-06	non-ARE
ENSG00000112715	VEGFA	0.50804	0.0960776	5.28781	1.23788e-07	1.45822e-06	2
ENSG00000147676	MAL2	-0.570314	0.107855	-5.28776	1.23824e-07	1.45822e-06	non-ARE
ENSG00000223551	TMSL4	0.567356	0.107382	5.28351	1.26733e-07	1.49148e-06	non-ARE
ENSG00000150995	ITPR1	-1.03535	0.196083	-5.28015	1.29075e-07	1.51805e-06	1
ENSG00000136810	TXN	-0.302654	0.0573475	-5.27753	1.30934e-07	1.53888e-06	non-ARE
ENSG00000151725	MLF1IP	-1.04385	0.197806	-5.27713	1.31223e-07	1.54127e-06	non-ARE
ENSG00000067715	SYT1	-1.61737	0.306553	-5.276	1.32034e-07	1.54976e-06	1
ENSG00000117020	AKT3	-0.865564	0.164097	-5.27471	1.32967e-07	1.55969e-06	non-ARE
ENSG00000163918	RFC4	-0.788042	0.149434	-5.27352	1.33832e-07	1.5688e-06	non-ARE
ENSG00000072133	RPS6KA6	-0.949016	0.180266	-5.26452	1.40556e-07	1.64652e-06	1
ENSG00000179941	BBS10	0.729446	0.138653	5.26095	1.4331e-07	1.67769e-06	1
ENSG00000247627	MTND4P12	0.554486	0.105514	5.25511	1.4794e-07	1.73074e-06	non-ARE
ENSG00000125733	TRIP10	0.59415	0.113135	5.2517	1.50699e-07	1.76186e-06	non-ARE
ENSG00000248050	RP11-422N16.3	7.82704	1.4933	5.24144	1.59326e-07	1.86149e-06	non-ARE
ENSG00000142798	HSPG2	0.330633	0.0631344	5.23697	1.6323e-07	1.90585e-06	non-ARE
ENSG00000064309	CDON	-1.18069	0.225503	-5.2358	1.6427e-07	1.91674e-06	non-ARE
ENSG00000071794	HLTF	-0.460092	0.087887	-5.23504	1.64947e-07	1.92337e-06	non-ARE
ENSG00000138641	HERC3	0.890491	0.17019	5.23233	1.67388e-07	1.95055e-06	1
ENSG00000111912	NCOA7	-0.524039	0.10016	-5.23204	1.67651e-07	1.95234e-06	1
ENSG00000165392	WRN	-0.62273	0.119052	-5.23073	1.68846e-07	1.96497e-06	non-ARE
ENSG00000166979	C21orf63	-0.653925	0.125059	-5.22893	1.70491e-07	1.9828e-06	non-ARE
ENSG00000182963	GJC1	-1.16516	0.222985	-5.22527	1.73905e-07	2.02119e-06	non-ARE
ENSG00000197603	C5orf42	0.641554	0.122927	5.21898	1.79908e-07	2.08959e-06	non-ARE
ENSG00000088836	SLC4A11	0.966635	0.185298	5.21665	1.82185e-07	2.11466e-06	non-ARE
ENSG00000198663	C6orf89	0.433556	0.0831325	5.21523	1.83585e-07	2.12951e-06	non-ARE
ENSG00000284059	#N/A	-4.0246	0.772291	-5.21125	1.87575e-07	2.17437e-06	non-ARE
ENSG00000115738	ID2	-1.03839	0.199337	-5.20923	1.89625e-07	2.19671e-06	1
ENSG00000122970	IFT81	-0.487237	0.0936103	-5.20495	1.94045e-07	2.24644e-06	non-ARE
ENSG00000100380	ST13	0.322977	0.0621148	5.19968	1.99629e-07	2.30958e-06	non-ARE
ENSG00000187514	PTMA	-0.26965	0.0518641	-5.19918	2.00174e-07	2.31439e-06	non-ARE
ENSG00000136156	ITM2B	-0.287963	0.0555151	-5.18711	2.1358e-07	2.46777e-06	3
ENSG00000173706	HEG1	-0.9469	0.182628	-5.18486	2.16175e-07	2.49614e-06	1
ENSG00000136824	SMC2	-0.574734	0.110898	-5.18256	2.18856e-07	2.52381e-06	1
ENSG00000183255	PTTG1IP	0.363528	0.0701428	5.18268	2.18718e-07	2.52381e-06	non-ARE
ENSG00000196776	CD47	-0.519303	0.100425	-5.17106	2.32772e-07	2.68254e-06	1
ENSG00000148019	CEP78	-0.842244	0.16292	-5.16967	2.34514e-07	2.70086e-06	1
ENSG00000164109	MAD2L1	-0.708991	0.137277	-5.16467	2.40861e-07	2.77216e-06	1
ENSG00000104043	ATP8B4	-3.22247	0.624165	-5.16286	2.43208e-07	2.79736e-06	1
ENSG00000167900	TK1	-0.435784	0.0844421	-5.16075	2.45963e-07	2.82722e-06	non-ARE
ENSG00000028203	VEZT	0.330734	0.0640986	5.15977	2.47258e-07	2.84026e-06	1
ENSG00000140350	ANP32A	-0.309107	0.0599476	-5.15628	2.51909e-07	2.89182e-06	non-ARE
ENSG00000101974	ATP11C	-0.643331	0.124975	-5.1477	2.63701e-07	3.02523e-06	1
ENSG00000250742	RP11-834C11.4	-0.622925	0.121071	-5.14511	2.67371e-07	3.06536e-06	non-ARE
ENSG00000182199	SHMT2	-0.32624	0.0634949	-5.13805	2.77611e-07	3.1807e-06	non-ARE
ENSG00000162607	USP1	-0.576023	0.112126	-5.13729	2.78729e-07	3.19146e-06	non-ARE
ENSG00000135750	KCNK1	0.680829	0.13257	5.13563	2.81206e-07	3.21774e-06	non-ARE
ENSG00000145247	OCIAD2	-0.50367	0.0980794	-5.13533	2.81645e-07	3.22069e-06	non-ARE
ENSG00000179674	ARL14	-2.06989	0.403577	-5.12886	2.91509e-07	3.33134e-06	1
ENSG00000079246	XRCC5	-0.284883	0.05558	-5.12565	2.96519e-07	3.38642e-06	non-ARE
ENSG00000279059	#N/A	1.09186	0.213072	5.12438	2.98512e-07	3.40699e-06	non-ARE
ENSG00000160293	VAV2	-0.627899	0.12259	-5.12193	3.02417e-07	3.44934e-06	non-ARE
ENSG00000159720	ATP6V0D1	0.398402	0.0778428	5.11803	3.08749e-07	3.5193e-06	non-ARE
ENSG00000099250	NRP1	-0.28911	0.0565472	-5.11272	3.17554e-07	3.61734e-06	non-ARE
ENSG00000249199	CTD-2139B15.5	-2.81232	0.550167	-5.11176	3.19167e-07	3.63339e-06	non-ARE
ENSG00000104450	SPAG1	-0.854762	0.167239	-5.11102	3.20418e-07	3.64529e-06	non-ARE
ENSG00000111328	CDK2AP1	-0.358085	0.0701063	-5.10774	3.26034e-07	3.70681e-06	non-ARE
ENSG00000008441	NFIX	-0.820568	0.160682	-5.10679	3.27674e-07	3.72307e-06	non-ARE
ENSG00000070610	GBA2	0.377609	0.0739491	5.10634	3.28462e-07	3.72964e-06	1
ENSG00000071242	RPS6KA2	3.95454	0.774471	5.10611	3.28853e-07	3.73169e-06	1
ENSG00000136153	LMO7	0.435412	0.0853955	5.09878	3.41857e-07	3.87678e-06	1
ENSG00000079819	EPB41L2	-0.637495	0.12507	-5.09709	3.44923e-07	3.90905e-06	non-ARE
ENSG00000166260	COX11	0.425749	0.083697	5.08679	3.64168e-07	4.12453e-06	non-ARE
ENSG00000069966	GNB5	-0.667784	0.131333	-5.08467	3.68269e-07	4.16566e-06	1
ENSG00000198408	MGEA5	0.379563	0.0746477	5.08472	3.68162e-07	4.16566e-06	non-ARE
ENSG00000162702	ZNF281	0.471938	0.0929089	5.07958	3.78279e-07	4.27617e-06	1
ENSG00000164129	NPY5R	-1.24364	0.244845	-5.07928	3.78876e-07	4.28019e-06	non-ARE
ENSG00000176771	NCKAP5	-1.42024	0.279695	-5.07782	3.81799e-07	4.31047e-06	non-ARE
ENSG00000261236	#N/A	-0.395358	0.0778659	-5.07742	3.82596e-07	4.31673e-06	non-ARE
ENSG00000118217	ATF6	0.424705	0.0836951	5.07442	3.8867e-07	4.38247e-06	1
ENSG00000130881	LRP3	-0.813425	0.160344	-5.073	3.91593e-07	4.41029e-06	non-ARE
ENSG00000214417	KRT18P13	1.26335	0.249036	5.07298	3.91634e-07	4.41029e-06	non-ARE
ENSG00000198246	SLC29A3	0.637836	0.125753	5.07213	3.93378e-07	4.42712e-06	non-ARE
ENSG00000129422	MTUS1	-0.257366	0.0507464	-5.0716	3.94478e-07	4.43669e-06	non-ARE
ENSG00000172009	THOP1	-0.565255	0.1115	-5.06956	3.98738e-07	4.48177e-06	non-ARE
ENSG00000106261	ZKSCAN1	0.408207	0.0805901	5.06523	4.07915e-07	4.58201e-06	non-ARE
ENSG00000168175	MAPK1IP1L	0.343691	0.0678699	5.06397	4.10615e-07	4.60942e-06	1
ENSG00000176641	RNF152	4.10358	0.810373	5.06381	4.10949e-07	4.61026e-06	5
ENSG00000127564	PKMYT1	-0.900461	0.177837	-5.06339	4.11856e-07	4.61752e-06	non-ARE
ENSG00000169184	MN1	-1.11989	0.221373	-5.05883	4.21845e-07	4.72653e-06	non-ARE
ENSG00000147459	DOCK5	0.371908	0.0735517	5.05642	4.27209e-07	4.78361e-06	1
ENSG00000125753	VASP	0.351284	0.0695086	5.05382	4.33065e-07	4.84612e-06	non-ARE
ENSG00000179604	CDC42EP4	0.381805	0.0755863	5.05125	4.38939e-07	4.90876e-06	non-ARE
ENSG00000186479	RGS7BP	3.40657	0.674518	5.05038	4.40925e-07	4.92787e-06	1
ENSG00000149177	PTPRJ	0.420303	0.083243	5.04911	4.43877e-07	4.95774e-06	non-ARE
ENSG00000116478	HDAC1	-0.425652	0.0843218	-5.04795	4.46576e-07	4.98476e-06	1
ENSG00000013573	DDX11	-0.428485	0.0849672	-5.04294	4.58433e-07	5.11389e-06	non-ARE
ENSG00000084710	EFR3B	-1.76601	0.350245	-5.04222	4.60161e-07	5.12994e-06	non-ARE
ENSG00000155849	ELMO1	0.876304	0.173804	5.04191	4.60901e-07	5.13497e-06	1
ENSG00000139496	NUPL1	-0.550561	0.109219	-5.0409	4.63348e-07	5.159e-06	non-ARE
ENSG00000132906	CASP9	0.741496	0.147141	5.03934	4.67129e-07	5.19783e-06	non-ARE
ENSG00000272150	#N/A	0.523113	0.103823	5.0385	4.69186e-07	5.21746e-06	non-ARE
ENSG00000135519	KCNH3	-1.54433	0.306549	-5.0378	4.70908e-07	5.23332e-06	non-ARE
ENSG00000136883	KIF12	-0.508529	0.10099	-5.03542	4.76799e-07	5.29549e-06	non-ARE
ENSG00000115641	FHL2	-0.661777	0.131444	-5.03467	4.78675e-07	5.313e-06	non-ARE
ENSG00000135052	GOLM1	-0.250432	0.0497496	-5.03386	4.80708e-07	5.33223e-06	non-ARE
ENSG00000153774	CFDP1	0.649649	0.129068	5.03339	4.8189e-07	5.342e-06	non-ARE
ENSG00000181610	MRPS23	0.419445	0.0833722	5.03099	4.87943e-07	5.40573e-06	non-ARE
ENSG00000169258	GPRIN1	-1.1589	0.230401	-5.02994	4.90639e-07	5.43221e-06	non-ARE
ENSG00000075643	MOCOS	0.673318	0.134038	5.02335	5.07771e-07	5.61838e-06	1
ENSG00000013441	CLK1	0.646005	0.128653	5.02128	5.13276e-07	5.67576e-06	non-ARE
ENSG00000139618	BRCA2	-1.06009	0.211156	-5.02041	5.15612e-07	5.69804e-06	1
ENSG00000162062	C16orf59	-1.05473	0.210124	-5.01958	5.17851e-07	5.71922e-06	non-ARE
ENSG00000051180	RAD51	-1.31906	0.263096	-5.01359	5.34227e-07	5.89642e-06	non-ARE
ENSG00000162337	LRP5	-0.42126	0.0841071	-5.00861	5.48245e-07	6.04738e-06	1
ENSG00000077097	TOP2B	-0.351438	0.0701685	-5.00849	5.48586e-07	6.04739e-06	non-ARE
ENSG00000171843	MLLT3	-0.482684	0.096409	-5.00663	5.53924e-07	6.10245e-06	1
ENSG00000054179	ENTPD2	1.6806	0.335808	5.00466	5.59608e-07	6.16124e-06	non-ARE
ENSG00000183199	AC093768.1	-0.440045	0.0879301	-5.00448	5.6012e-07	6.16306e-06	non-ARE
ENSG00000156453	PCDH1	0.682824	0.136459	5.00387	5.61893e-07	6.17874e-06	1
ENSG00000249119	MTND6P4	0.554942	0.110937	5.00231	5.66474e-07	6.22525e-06	non-ARE
ENSG00000171867	PRNP	-0.357055	0.071392	-5.00132	5.69383e-07	6.25336e-06	non-ARE
ENSG00000149289	ZC3H12C	0.895368	0.179031	5.00119	5.69769e-07	6.25372e-06	non-ARE
ENSG00000177875	C12orf68	-1.63506	0.327138	-4.99807	5.79064e-07	6.35182e-06	non-ARE
ENSG00000175387	SMAD2	-0.328582	0.0658415	-4.9905	6.02227e-07	6.60182e-06	non-ARE
ENSG00000134308	YWHAQ	0.252569	0.0506133	4.99016	6.03279e-07	6.60927e-06	non-ARE
ENSG00000234176	HSPA8P1	-0.937011	0.187833	-4.98854	6.08379e-07	6.66103e-06	non-ARE
ENSG00000130449	ZSWIM6	-0.786865	0.157752	-4.98798	6.10145e-07	6.67625e-06	2
ENSG00000173193	PARP14	0.363776	0.0730666	4.97869	6.40169e-07	7.00047e-06	non-ARE
ENSG00000049239	H6PD	0.411373	0.0826448	4.97761	6.43751e-07	7.03531e-06	non-ARE
ENSG00000248923	MTND5P11	0.530179	0.106527	4.97694	6.45969e-07	7.05521e-06	non-ARE
ENSG00000073417	PDE8A	-0.406187	0.0816291	-4.976	6.49107e-07	7.08512e-06	1
ENSG00000181222	SLC35G6	0.302435	0.0607982	4.97441	6.54473e-07	7.1393e-06	non-ARE
ENSG00000109606	DHX15	-0.33201	0.0667542	-4.97361	6.57166e-07	7.16428e-06	non-ARE
ENSG00000087903	RFX2	-1.65108	0.332011	-4.97295	6.59403e-07	7.18426e-06	non-ARE
ENSG00000198053	SIRPA	-0.57783	0.116207	-4.97244	6.61155e-07	7.19893e-06	non-ARE
ENSG00000166986	MARS	-0.342308	0.0688665	-4.9706	6.67462e-07	7.26315e-06	non-ARE
ENSG00000232456	RP11-5P18.10	2.41997	0.486996	4.96918	6.72353e-07	7.31189e-06	non-ARE
ENSG00000159335	PTMS	-0.288267	0.0580123	-4.96906	6.72772e-07	7.31197e-06	1
ENSG00000138821	SLC39A8	-0.586259	0.117989	-4.96877	6.73792e-07	7.31857e-06	1
ENSG00000115541	HSPE1	-0.483241	0.0972736	-4.96785	6.76978e-07	7.34869e-06	non-ARE
ENSG00000270231	#N/A	0.443084	0.0893697	4.95788	7.12655e-07	7.73124e-06	non-ARE
ENSG00000170456	DENND5B	-0.501814	0.101265	-4.95547	7.21562e-07	7.82309e-06	1
ENSG00000224260	RP1-272L16.1	7.97014	1.60882	4.95403	7.26902e-07	7.87618e-06	non-ARE
ENSG00000115758	ODC1	0.2978	0.0601383	4.95192	7.34849e-07	7.95743e-06	non-ARE
ENSG00000151414	NEK7	-0.478807	0.0967264	-4.95012	7.41688e-07	8.0266e-06	1
ENSG00000224791	AC125238.4	1.32514	0.267858	4.94716	7.53043e-07	8.14451e-06	non-ARE
ENSG00000105373	GLTSCR2	0.325543	0.06581	4.94671	7.54775e-07	8.15827e-06	non-ARE
ENSG00000223764	RP11-54O7.3	-1.12485	0.227454	-4.94541	7.59838e-07	8.208e-06	non-ARE
ENSG00000211584	SLC48A1	-0.448352	0.0906823	-4.94421	7.6453e-07	8.25367e-06	non-ARE
ENSG00000166963	MAP1A	-2.09326	0.423589	-4.94172	7.74382e-07	8.35495e-06	non-ARE
ENSG00000112699	GMDS	-0.422138	0.085431	-4.94127	7.76162e-07	8.36907e-06	non-ARE
ENSG00000113407	TARS	-0.337093	0.0682723	-4.93747	7.91409e-07	8.52829e-06	1
ENSG00000091844	RGS17	-0.957132	0.193926	-4.93555	7.99258e-07	8.60243e-06	1
ENSG00000256663	RP11-424C20.2	-1.3353	0.270545	-4.93558	7.99119e-07	8.60243e-06	non-ARE
ENSG00000084733	RAB10	-0.280116	0.056764	-4.93474	8.02579e-07	8.63294e-06	non-ARE
ENSG00000107669	ATE1	-0.373354	0.0756895	-4.93271	8.10984e-07	8.71808e-06	1
ENSG00000245750	AC100826.1	-1.25488	0.254587	-4.92906	8.2625e-07	8.87681e-06	non-ARE
ENSG00000233491	AC010091.1	-2.04806	0.415633	-4.92756	8.32622e-07	8.93987e-06	non-ARE
ENSG00000182809	CRIP2	0.46566	0.0945345	4.92582	8.4007e-07	9.01438e-06	non-ARE
ENSG00000168890	TMEM150A	0.735336	0.149347	4.92369	8.49261e-07	9.10751e-06	non-ARE
ENSG00000074696	PTPLAD1	-0.280772	0.0570373	-4.92261	8.53972e-07	9.15249e-06	non-ARE
ENSG00000173548	SNX33	0.436678	0.0887427	4.92073	8.62227e-07	9.23539e-06	non-ARE
ENSG00000039537	C6	3.17103	0.644635	4.91912	8.69346e-07	9.30604e-06	non-ARE
ENSG00000111907	TPD52L1	0.358509	0.0728923	4.91834	8.72811e-07	9.3375e-06	non-ARE
ENSG00000265480	#N/A	1.50244	0.305509	4.9178	8.75204e-07	9.35746e-06	non-ARE
ENSG00000188559	RALGAPA2	0.398128	0.0809593	4.91763	8.75972e-07	9.36004e-06	non-ARE
ENSG00000181359	HSP90AA6P	-1.00775	0.204986	-4.9162	8.82396e-07	9.42301e-06	non-ARE
ENSG00000134352	IL6ST	0.258109	0.0525434	4.9123	9.00122e-07	9.60653e-06	1
ENSG00000170367	CST5	3.8384	0.782621	4.90455	9.3643e-07	9.98802e-06	non-ARE
ENSG00000186395	KRT10	0.547073	0.111593	4.9024	9.46745e-07	1.0092e-05	non-ARE
ENSG00000178951	ZBTB7A	0.523126	0.106761	4.89997	9.5849e-07	1.02111e-05	non-ARE
ENSG00000095932	C19orf77	5.85466	1.19503	4.89916	9.62479e-07	1.02474e-05	non-ARE
ENSG00000106211	HSPB1	0.325864	0.066518	4.89888	9.63854e-07	1.02559e-05	non-ARE
ENSG00000110987	BCL7A	-0.845771	0.172724	-4.89666	9.74805e-07	1.03662e-05	non-ARE
ENSG00000166582	CENPV	-0.714851	0.145996	-4.89637	9.7625e-07	1.03754e-05	non-ARE
ENSG00000130787	HIP1R	0.43871	0.0896028	4.89616	9.77261e-07	1.03799e-05	non-ARE
ENSG00000182158	CREB3L2	0.337857	0.0690571	4.89243	9.95977e-07	1.05724e-05	non-ARE
ENSG00000118946	PCDH17	-1.06626	0.218207	-4.88646	1.02666e-06	1.08916e-05	2
ENSG00000141542	RAB40B	-0.895633	0.18334	-4.88508	1.03387e-06	1.09615e-05	5
ENSG00000127955	GNAI1	-0.415005	0.0849578	-4.88484	1.03513e-06	1.09683e-05	1
ENSG00000162522	KIAA1522	0.328264	0.0672117	4.88403	1.03939e-06	1.10069e-05	non-ARE
ENSG00000111671	SPSB2	0.535483	0.109816	4.87618	1.08162e-06	1.14473e-05	1
ENSG00000106003	LFNG	-0.918433	0.188397	-4.87499	1.08817e-06	1.15097e-05	non-ARE
ENSG00000119638	NEK9	0.330207	0.067748	4.87406	1.0933e-06	1.15571e-05	non-ARE
ENSG00000164442	CITED2	0.731474	0.150201	4.86996	1.11619e-06	1.17921e-05	1
ENSG00000175745	NR2F1	-0.797584	0.163858	-4.86753	1.13001e-06	1.19309e-05	non-ARE
ENSG00000119711	ALDH6A1	0.65388	0.134378	4.86599	1.13884e-06	1.20171e-05	1
ENSG00000076554	TPD52	-0.428208	0.0881448	-4.85801	1.18571e-06	1.25042e-05	1
ENSG00000147874	HAUS6	-0.452759	0.0932535	-4.85514	1.20305e-06	1.26795e-05	non-ARE
ENSG00000203727	SAMD5	-1.73496	0.357386	-4.85457	1.20646e-06	1.27079e-05	non-ARE
ENSG00000171759	PAH	0.684138	0.140949	4.8538	1.21115e-06	1.27498e-05	non-ARE
ENSG00000104824	HNRNPL	-0.300459	0.0619087	-4.85326	1.21448e-06	1.27772e-05	non-ARE
ENSG00000227051	C14orf132	-1.73252	0.357193	-4.85039	1.23219e-06	1.29559e-05	non-ARE
ENSG00000075651	PLD1	-0.642564	0.13248	-4.85027	1.23296e-06	1.29563e-05	non-ARE
ENSG00000161980	POLR3K	-0.804072	0.165901	-4.84671	1.25526e-06	1.31829e-05	5
ENSG00000151229	SLC2A13	-0.724171	0.149498	-4.84401	1.27243e-06	1.33552e-05	1
ENSG00000146731	CCT6A	-0.279421	0.0577116	-4.84168	1.28748e-06	1.35052e-05	1
ENSG00000134986	C5orf13	-1.15699	0.239049	-4.83996	1.29863e-06	1.36141e-05	non-ARE
ENSG00000100401	RANGAP1	-0.397755	0.0822645	-4.83507	1.33095e-06	1.39448e-05	non-ARE
ENSG00000182247	UBE2E2	1.40592	0.290825	4.83425	1.33646e-06	1.39942e-05	1
ENSG00000113494	PRLR	1.91098	0.395335	4.83381	1.33943e-06	1.4017e-05	1
ENSG00000133424	LARGE	-1.08537	0.224715	-4.82996	1.36562e-06	1.42827e-05	non-ARE
ENSG00000163931	TKT	-0.214112	0.0443773	-4.8248	1.40141e-06	1.46485e-05	1
ENSG00000101363	MANBAL	-0.448657	0.0930853	-4.81985	1.43664e-06	1.50078e-05	non-ARE
ENSG00000140534	C15orf42	-0.681074	0.141324	-4.81925	1.44096e-06	1.50441e-05	non-ARE
ENSG00000070882	OSBPL3	-0.586903	0.121789	-4.81903	1.44257e-06	1.50521e-05	1
ENSG00000075702	WDR62	-0.807716	0.167671	-4.81726	1.45544e-06	1.51774e-05	non-ARE
ENSG00000264215	#N/A	-0.943807	0.195928	-4.8171	1.45659e-06	1.51805e-05	non-ARE
ENSG00000118804	STBD1	1.84149	0.382527	4.81401	1.4793e-06	1.54081e-05	1
ENSG00000223784	RP11-554I8.2	-1.00693	0.209223	-4.81274	1.48874e-06	1.54974e-05	non-ARE
ENSG00000177103	DSCAML1	1.15167	0.239514	4.80837	1.52167e-06	1.58308e-05	1
ENSG00000255471	RP11-736K20.5	5.83893	1.21438	4.80817	1.52319e-06	1.58374e-05	non-ARE
ENSG00000087274	ADD1	0.323528	0.0673454	4.80401	1.55521e-06	1.61609e-05	non-ARE
ENSG00000170348	TMED10	0.253893	0.0528672	4.80248	1.56714e-06	1.62754e-05	non-ARE
ENSG00000163950	SLBP	-0.571278	0.118964	-4.80211	1.57006e-06	1.62961e-05	non-ARE
ENSG00000165304	MELK	-0.507138	0.105712	-4.79736	1.60774e-06	1.66774e-05	non-ARE
ENSG00000184640	45178	0.268724	0.0560188	4.79704	1.61025e-06	1.66938e-05	non-ARE
ENSG00000120885	CLU	-0.307127	0.0640273	-4.79681	1.61213e-06	1.67035e-05	non-ARE
ENSG00000140280	LYSMD2	-0.901012	0.187853	-4.79638	1.6156e-06	1.67297e-05	1
ENSG00000273760	#N/A	2.38387	0.497043	4.7961	1.61783e-06	1.6743e-05	non-ARE
ENSG00000019549	SNAI2	3.62215	0.755684	4.79321	1.64132e-06	1.69663e-05	non-ARE
ENSG00000285294	#N/A	2.22589	0.464374	4.79331	1.64049e-06	1.69663e-05	non-ARE
ENSG00000172493	AFF1	0.433191	0.0904107	4.79137	1.65646e-06	1.71129e-05	2
ENSG00000111247	RAD51AP1	-0.868777	0.181385	-4.78968	1.67045e-06	1.72474e-05	non-ARE
ENSG00000170775	GPR37	-0.468518	0.0978246	-4.78936	1.6731e-06	1.72648e-05	non-ARE
ENSG00000163710	PCOLCE2	-0.871725	0.182026	-4.789	1.67611e-06	1.72857e-05	1
ENSG00000169242	EFNA1	0.964253	0.201489	4.78563	1.70451e-06	1.75684e-05	non-ARE
ENSG00000154122	ANKH	-0.53364	0.11155	-4.78388	1.71943e-06	1.77119e-05	1
ENSG00000065911	MTHFD2	-0.4474	0.0936404	-4.77785	1.77176e-06	1.82404e-05	1
ENSG00000150630	VEGFC	-0.687193	0.143922	-4.77477	1.79911e-06	1.85112e-05	1
ENSG00000111540	RAB5B	0.336741	0.0705602	4.77238	1.82058e-06	1.87213e-05	non-ARE
ENSG00000140575	IQGAP1	0.240396	0.0504013	4.76963	1.8456e-06	1.89676e-05	1
ENSG00000115425	PECR	0.536137	0.112482	4.76641	1.87535e-06	1.92622e-05	non-ARE
ENSG00000197249	SERPINA1	0.518489	0.108796	4.7657	1.882e-06	1.93193e-05	non-ARE
ENSG00000005108	THSD7A	-0.453054	0.0950756	-4.76519	1.88672e-06	1.93566e-05	1
ENSG00000177283	FZD8	-1.02672	0.215509	-4.76414	1.89659e-06	1.94466e-05	non-ARE
ENSG00000197766	CFD	0.534695	0.112281	4.7621	1.91592e-06	1.96335e-05	non-ARE
ENSG00000162520	SYNC	1.7415	0.365767	4.76123	1.92421e-06	1.9707e-05	1
ENSG00000091527	CDV3	0.280415	0.0589277	4.75862	1.94919e-06	1.99514e-05	non-ARE
ENSG00000047597	XK	-0.828864	0.174348	-4.75409	1.99347e-06	2.03929e-05	1
ENSG00000264343	#N/A	1.15511	0.243103	4.75151	2.01899e-06	2.0642e-05	non-ARE
ENSG00000101972	STAG2	-0.345294	0.072698	-4.74971	2.03708e-06	2.08031e-05	non-ARE
ENSG00000130762	ARHGEF16	-1.14808	0.241713	-4.74978	2.03641e-06	2.08031e-05	non-ARE
ENSG00000101003	GINS1	-0.569454	0.119897	-4.74954	2.03884e-06	2.0809e-05	non-ARE
ENSG00000168306	ACOX2	-0.994855	0.20952	-4.74827	2.05163e-06	2.09276e-05	non-ARE
ENSG00000164171	ITGA2	-0.4861	0.102386	-4.7477	2.05746e-06	2.0975e-05	1
ENSG00000091986	CCDC80	0.412901	0.0870035	4.7458	2.07682e-06	2.11602e-05	non-ARE
ENSG00000123219	CENPK	-0.851833	0.179637	-4.74197	2.1165e-06	2.15398e-05	non-ARE
ENSG00000214222	TUBBP2	-1.03108	0.217435	-4.74203	2.11587e-06	2.15398e-05	non-ARE
ENSG00000138814	PPP3CA	-0.444061	0.0936555	-4.74143	2.12216e-06	2.1585e-05	non-ARE
ENSG00000077152	UBE2T	-0.787462	0.1661	-4.74089	2.12779e-06	2.16299e-05	non-ARE
ENSG00000188554	NBR1	0.322065	0.0679386	4.74053	2.1316e-06	2.16562e-05	1
ENSG00000243649	CFB	1.03779	0.219126	4.73604	2.17938e-06	2.2129e-05	non-ARE
ENSG00000138131	LOXL4	0.989194	0.209071	4.73139	2.22989e-06	2.2629e-05	non-ARE
ENSG00000143333	RGS16	-1.98929	0.420932	-4.72591	2.29089e-06	2.32347e-05	2
ENSG00000169247	SH3TC2	1.04029	0.220271	4.72277	2.32653e-06	2.35827e-05	non-ARE
ENSG00000099849	RASSF7	0.516125	0.109344	4.72018	2.35635e-06	2.38714e-05	non-ARE
ENSG00000089280	FUS	-0.250209	0.053014	-4.71969	2.36207e-06	2.39156e-05	non-ARE
ENSG00000065613	SLK	-0.315967	0.0670049	-4.71557	2.41032e-06	2.43902e-05	1
ENSG00000142599	RERE	-0.48786	0.103467	-4.71512	2.41569e-06	2.44307e-05	non-ARE
ENSG00000204856	C12orf24	-1.03897	0.220497	-4.71196	2.45347e-06	2.47986e-05	non-ARE
ENSG00000144339	TMEFF2	-4.08554	0.867161	-4.7114	2.46016e-06	2.48521e-05	non-ARE
ENSG00000050165	DKK3	0.641618	0.136216	4.7103	2.4735e-06	2.49727e-05	non-ARE
ENSG00000186350	RXRA	0.39879	0.0846782	4.70948	2.48349e-06	2.50593e-05	non-ARE
ENSG00000043143	PHF15	0.340273	0.0723032	4.7062	2.52382e-06	2.54518e-05	non-ARE
ENSG00000099260	PALMD	0.503237	0.106935	4.70602	2.52599e-06	2.54592e-05	1
ENSG00000128342	LIF	-0.549243	0.116728	-4.70534	2.53439e-06	2.55294e-05	1
ENSG00000128602	SMO	-0.806035	0.171429	-4.70186	2.578e-06	2.59539e-05	non-ARE
ENSG00000164808	KIAA0146	0.484758	0.103127	4.70061	2.59386e-06	2.60988e-05	non-ARE
ENSG00000215333	KRT18P23	1.59953	0.340298	4.70038	2.59672e-06	2.61128e-05	non-ARE
ENSG00000186283	TOR3A	-0.450996	0.0960142	-4.69718	2.63773e-06	2.65102e-05	non-ARE
ENSG00000065413	ANKRD44	-1.09457	0.233111	-4.69549	2.65971e-06	2.6716e-05	1
ENSG00000162409	PRKAA2	-0.654321	0.1395	-4.69049	2.72557e-06	2.7362e-05	non-ARE
ENSG00000136111	TBC1D4	-0.737828	0.157312	-4.69023	2.72902e-06	2.73811e-05	non-ARE
ENSG00000130309	GLT25D1	-0.40658	0.0866959	-4.68973	2.7357e-06	2.74327e-05	non-ARE
ENSG00000136636	KCTD3	0.373593	0.0797365	4.68534	2.79494e-06	2.80109e-05	2
ENSG00000110321	EIF4G2	-0.224995	0.0480981	-4.67784	2.89907e-06	2.90382e-05	non-ARE
ENSG00000134030	CTIF	-0.733337	0.156869	-4.67484	2.94188e-06	2.94503e-05	non-ARE
ENSG00000006756	ARSD	0.422884	0.0905117	4.67215	2.98062e-06	2.98213e-05	non-ARE
ENSG00000135829	DHX9	-0.279834	0.059901	-4.67161	2.98852e-06	2.98835e-05	non-ARE
ENSG00000168528	SERINC2	0.549316	0.117639	4.66952	3.01907e-06	3.0172e-05	non-ARE
ENSG00000130768	SMPDL3B	1.18077	0.252928	4.66839	3.03571e-06	3.03212e-05	non-ARE
ENSG00000151090	THRB	0.598809	0.12828	4.668	3.04144e-06	3.03614e-05	1
ENSG00000182944	EWSR1	-0.260363	0.0557797	-4.6677	3.04592e-06	3.03891e-05	1
ENSG00000131724	IL13RA1	0.375291	0.0804972	4.66216	3.12903e-06	3.12007e-05	1
ENSG00000180066	C10orf91	-0.626243	0.134353	-4.66117	3.1441e-06	3.13334e-05	non-ARE
ENSG00000084774	CAD	-0.326339	0.0700339	-4.65973	3.16627e-06	3.15366e-05	1
ENSG00000129009	ISLR	3.39397	0.728715	4.65747	3.20118e-06	3.18664e-05	non-ARE
ENSG00000111581	NUP107	-0.390968	0.083983	-4.65532	3.23478e-06	3.21829e-05	3
ENSG00000107957	SH3PXD2A	-0.561075	0.120648	-4.65049	3.31145e-06	3.29088e-05	1
ENSG00000101811	CSTF2	-0.550445	0.118361	-4.65055	3.31046e-06	3.29088e-05	non-ARE
ENSG00000167996	FTH1	0.540581	0.116299	4.6482	3.34852e-06	3.32586e-05	non-ARE
ENSG00000108106	UBE2S	-0.397544	0.0855356	-4.6477	3.3565e-06	3.33193e-05	1
ENSG00000108010	GLRX3	-0.414767	0.0892684	-4.6463	3.37948e-06	3.35285e-05	non-ARE
ENSG00000144452	ABCA12	1.05227	0.22653	4.64516	3.39817e-06	3.36952e-05	1
ENSG00000163874	ZC3H12A	0.58522	0.126108	4.64063	3.47352e-06	3.44232e-05	non-ARE
ENSG00000197977	ELOVL2	-1.72682	0.372328	-4.63789	3.51976e-06	3.48619e-05	non-ARE
ENSG00000143515	ATP8B2	-0.604002	0.130253	-4.63716	3.53233e-06	3.49669e-05	non-ARE
ENSG00000116337	AMPD2	-0.562648	0.121403	-4.63454	3.57726e-06	3.5392e-05	non-ARE
ENSG00000196923	PDLIM7	-0.653295	0.141094	-4.63022	3.65276e-06	3.61188e-05	non-ARE
ENSG00000114423	CBLB	0.649279	0.140244	4.62962	3.66329e-06	3.62028e-05	1
ENSG00000100749	VRK1	-0.745817	0.161343	-4.62255	3.79044e-06	3.74385e-05	non-ARE
ENSG00000170873	MTSS1	0.553351	0.11972	4.62206	3.79951e-06	3.75072e-05	non-ARE
ENSG00000198265	HELZ	0.46588	0.100824	4.62071	3.82435e-06	3.77315e-05	2
ENSG00000144554	FANCD2	-0.592343	0.128214	-4.61996	3.8381e-06	3.78461e-05	non-ARE
ENSG00000062716	VMP1	0.27802	0.0601819	4.61965	3.8438e-06	3.78813e-05	non-ARE
ENSG00000180198	RCC1	-0.414785	0.0898524	-4.61629	3.90664e-06	3.84792e-05	non-ARE
ENSG00000134247	PTGFRN	-0.436239	0.0945108	-4.61576	3.91658e-06	3.85557e-05	non-ARE
ENSG00000173674	EIF1AX	-0.31493	0.0682565	-4.61392	3.95141e-06	3.88771e-05	1
ENSG00000073910	FRY	-0.842577	0.182693	-4.61199	3.98828e-06	3.92101e-05	non-ARE
ENSG00000153317	ASAP1	-0.394347	0.0855061	-4.61192	3.98967e-06	3.92101e-05	non-ARE
ENSG00000133328	HRASLS2	2.24625	0.487397	4.60867	4.05249e-06	3.98054e-05	non-ARE
ENSG00000077232	DNAJC10	-0.295267	0.0641261	-4.60447	4.1351e-06	4.05729e-05	non-ARE
ENSG00000166900	STX3	-0.557207	0.121014	-4.60447	4.1352e-06	4.05729e-05	non-ARE
ENSG00000149554	CHEK1	-0.581062	0.126335	-4.59937	4.23769e-06	4.15556e-05	non-ARE
ENSG00000274414	#N/A	1.72401	0.375003	4.59733	4.27938e-06	4.19413e-05	non-ARE
ENSG00000124299	PEPD	0.43474	0.0946347	4.59387	4.35098e-06	4.26194e-05	non-ARE
ENSG00000181938	GINS3	-0.811968	0.176812	-4.59226	4.38469e-06	4.2926e-05	non-ARE
ENSG00000261373	#N/A	-0.981935	0.21383	-4.59212	4.38767e-06	4.29314e-05	non-ARE
ENSG00000170515	PA2G4	-0.286071	0.0623016	-4.59171	4.39634e-06	4.29927e-05	non-ARE
ENSG00000146242	TPBG	-0.51814	0.112895	-4.58958	4.44139e-06	4.34093e-05	1
ENSG00000142208	AKT1	-0.351669	0.0766699	-4.58679	4.50114e-06	4.39691e-05	1
ENSG00000185236	RAB11B	0.418423	0.0912334	4.58629	4.51182e-06	4.40491e-05	non-ARE
ENSG00000158089	GALNT14	-0.54299	0.118411	-4.58566	4.52564e-06	4.41598e-05	non-ARE
ENSG00000140022	STON2	0.888171	0.193746	4.58421	4.55701e-06	4.44415e-05	non-ARE
ENSG00000090273	NUDC	-0.375518	0.0819572	-4.58188	4.60807e-06	4.49148e-05	non-ARE
ENSG00000173334	TRIB1	0.551506	0.120378	4.58147	4.61715e-06	4.49786e-05	non-ARE
ENSG00000232721	RP11-403I13.5	1.42892	0.312036	4.57934	4.66436e-06	4.54136e-05	non-ARE
ENSG00000130669	PAK4	0.354147	0.0773585	4.57799	4.69455e-06	4.56824e-05	non-ARE
ENSG00000256913	RP1-102E24.6	2.10755	0.460399	4.57767	4.70194e-06	4.57293e-05	non-ARE
ENSG00000115241	PPM1G	-0.311165	0.0680009	-4.57589	4.74203e-06	4.6094e-05	non-ARE
ENSG00000166803	KIAA0101	-0.79096	0.173007	-4.57183	4.83484e-06	4.69704e-05	1
ENSG00000261040	#N/A	1.9836	0.434565	4.56455	5.00556e-06	4.86023e-05	non-ARE
ENSG00000237517	DGCR5	-0.977313	0.214136	-4.56399	5.019e-06	4.87063e-05	non-ARE
ENSG00000166503	AC024270.1	-0.443018	0.0971349	-4.56085	5.09466e-06	4.94134e-05	non-ARE
ENSG00000219507	FTH1P8	0.294961	0.0646761	4.56059	5.10103e-06	4.94482e-05	non-ARE
ENSG00000134533	RERG	-0.532905	0.116878	-4.55949	5.12792e-06	4.96818e-05	non-ARE
ENSG00000171634	BPTF	0.336396	0.073818	4.55711	5.18633e-06	5.01929e-05	2
ENSG00000176890	TYMS	-0.715263	0.156954	-4.55715	5.18513e-06	5.01929e-05	non-ARE
ENSG00000006611	USH1C	-0.47262	0.10375	-4.55538	5.22916e-06	5.05799e-05	non-ARE
ENSG00000179148	ALOXE3	2.51812	0.552863	4.55469	5.24635e-06	5.07185e-05	non-ARE
ENSG00000184454	C1orf130	1.20192	0.263974	4.55317	5.28448e-06	5.10593e-05	non-ARE
ENSG00000122778	KIAA1549	-0.504034	0.110717	-4.55243	5.30296e-06	5.121e-05	1
ENSG00000107745	MICU1	-0.395809	0.0869968	-4.54969	5.37245e-06	5.18364e-05	non-ARE
ENSG00000164687	FABP5	-0.422764	0.0929224	-4.54964	5.37366e-06	5.18364e-05	non-ARE
ENSG00000196961	AP2A1	0.360338	0.0792215	4.54849	5.40312e-06	5.20923e-05	non-ARE
ENSG00000100567	PSMA3	-0.375914	0.0826624	-4.54759	5.42648e-06	5.22892e-05	non-ARE
ENSG00000109323	MANBA	0.591158	0.130027	4.54643	5.4563e-06	5.25479e-05	non-ARE
ENSG00000178104	PDE4DIP	0.578318	0.127228	4.54553	5.47972e-06	5.27449e-05	non-ARE
ENSG00000162591	MEGF6	-0.654425	0.143985	-4.54508	5.49134e-06	5.28282e-05	non-ARE
ENSG00000108262	GIT1	-0.375725	0.0827463	-4.54069	5.6071e-06	5.39126e-05	non-ARE
ENSG00000166311	SMPD1	0.641684	0.141412	4.53769	5.68737e-06	5.46547e-05	non-ARE
ENSG00000065150	IPO5	-0.288812	0.063676	-4.53565	5.74266e-06	5.51562e-05	non-ARE
ENSG00000143891	GALM	-0.68109	0.15018	-4.53514	5.75644e-06	5.52587e-05	non-ARE
ENSG00000085365	SCAMP1	-0.464551	0.102451	-4.53438	5.77721e-06	5.54282e-05	1
ENSG00000183010	PYCR1	-0.531136	0.117169	-4.53307	5.81336e-06	5.57185e-05	non-ARE
ENSG00000263956	#N/A	0.41648	0.0918764	4.53305	5.81375e-06	5.57185e-05	non-ARE
ENSG00000029534	ANK1	-2.03305	0.448575	-4.53224	5.83604e-06	5.5902e-05	non-ARE
ENSG00000109685	WHSC1	-0.355371	0.0784323	-4.53092	5.87265e-06	5.62223e-05	non-ARE
ENSG00000105523	FAM83E	1.77185	0.391109	4.53032	5.88945e-06	5.63275e-05	non-ARE
ENSG00000133661	SFTPD	3.98292	0.879173	4.5303	5.88998e-06	5.63275e-05	non-ARE
ENSG00000095380	NANS	0.512206	0.11308	4.52961	5.90936e-06	5.64824e-05	non-ARE
ENSG00000158865	SLC5A11	-2.85677	0.630849	-4.52846	5.94157e-06	5.67597e-05	non-ARE
ENSG00000206073	SERPINB4	-1.17082	0.258626	-4.52708	5.98052e-06	5.71011e-05	non-ARE
ENSG00000132507	EIF5A	-0.229972	0.0508099	-4.52612	6.0077e-06	5.73298e-05	non-ARE
ENSG00000178726	THBD	0.564808	0.124808	4.52542	6.02757e-06	5.74885e-05	2
ENSG00000169562	GJB1	-0.453799	0.100315	-4.52373	6.07579e-06	5.79173e-05	non-ARE
ENSG00000160007	ARHGAP35	-0.29851	0.0660616	-4.51866	6.22334e-06	5.9292e-05	non-ARE
ENSG00000187634	SAMD11	-0.785583	0.174012	-4.51453	6.34584e-06	6.04149e-05	non-ARE
ENSG00000197006	METTL9	-0.347467	0.0769676	-4.51445	6.348e-06	6.04149e-05	non-ARE
ENSG00000166897	ELFN2	-0.947222	0.209835	-4.51413	6.35765e-06	6.04743e-05	non-ARE
ENSG00000198203	SULT1C2	0.518724	0.11496	4.51223	6.41499e-06	6.0987e-05	non-ARE
ENSG00000099204	ABLIM1	-0.253136	0.0561019	-4.51207	6.41967e-06	6.09989e-05	1
ENSG00000169627	BOLA2B	-0.541193	0.120011	-4.50954	6.49694e-06	6.17001e-05	non-ARE
ENSG00000168016	TRANK1	0.76369	0.16937	4.50899	6.5137e-06	6.18262e-05	non-ARE
ENSG00000107186	MPDZ	-0.484907	0.107834	-4.4968	6.89849e-06	6.54435e-05	non-ARE
ENSG00000171320	ESCO2	-0.723322	0.160944	-4.49425	6.98169e-06	6.61975e-05	non-ARE
ENSG00000111145	ELK3	-0.383282	0.085365	-4.48993	7.12481e-06	6.75184e-05	1
ENSG00000204256	BRD2	-0.290826	0.0647768	-4.48966	7.13363e-06	6.7566e-05	1
ENSG00000170458	CD14	0.952643	0.212238	4.48856	7.17058e-06	6.78797e-05	non-ARE
ENSG00000118276	B4GALT6	-0.881864	0.196542	-4.48689	7.22696e-06	6.8377e-05	1
ENSG00000034677	RNF19A	-0.418057	0.093189	-4.48612	7.25324e-06	6.85891e-05	1
ENSG00000167522	ANKRD11	0.289258	0.0645103	4.4839	7.32908e-06	6.92693e-05	1
ENSG00000112312	GMNN	-0.689989	0.153929	-4.48253	7.3765e-06	6.96804e-05	non-ARE
ENSG00000112773	FAM46A	-0.47164	0.10525	-4.48115	7.42407e-06	7.00926e-05	non-ARE
ENSG00000077044	DGKD	-0.331023	0.0739019	-4.47922	7.49173e-06	7.06937e-05	1
ENSG00000140836	ZFHX3	-0.45964	0.10264	-4.4782	7.52756e-06	7.09941e-05	non-ARE
ENSG00000187735	TCEA1	-0.284998	0.06365	-4.47757	7.54966e-06	7.11648e-05	non-ARE
ENSG00000164300	SERINC5	-0.406824	0.0908661	-4.47718	7.56355e-06	7.12579e-05	non-ARE
ENSG00000269713	#N/A	0.364348	0.0813837	4.47692	7.57283e-06	7.13074e-05	non-ARE
ENSG00000111266	DUSP16	0.479275	0.107108	4.47468	7.65248e-06	7.20193e-05	non-ARE
ENSG00000198088	NUP62CL	-0.877196	0.196046	-4.47445	7.66078e-06	7.20593e-05	non-ARE
ENSG00000189089	RIMKLBP1	1.42507	0.318634	4.47243	7.7336e-06	7.27057e-05	non-ARE
ENSG00000104964	AES	0.287495	0.0643004	4.47112	7.78108e-06	7.31133e-05	non-ARE
ENSG00000021355	SERPINB1	0.29942	0.0669981	4.46909	7.85542e-06	7.37728e-05	non-ARE
ENSG00000139209	SLC38A4	4.01083	0.897571	4.46854	7.87567e-06	7.39239e-05	non-ARE
ENSG00000120539	MASTL	-0.674056	0.150857	-4.46818	7.88878e-06	7.40079e-05	2
ENSG00000181472	ZBTB2	-0.803571	0.180121	-4.46129	8.14688e-06	7.63888e-05	non-ARE
ENSG00000233929	MT1XP1	4.46705	1.00168	4.45957	8.21253e-06	7.69638e-05	non-ARE
ENSG00000116679	IVNS1ABP	-0.441042	0.0989105	-4.459	8.23416e-06	7.70445e-05	1
ENSG00000152217	SETBP1	-0.595861	0.133627	-4.45913	8.22913e-06	7.70445e-05	non-ARE
ENSG00000259295	#N/A	0.841288	0.18867	4.45905	8.23237e-06	7.70445e-05	non-ARE
ENSG00000104524	PYCRL	-0.513063	0.115066	-4.45887	8.23911e-06	7.70502e-05	non-ARE
ENSG00000156261	CCT8	-0.301037	0.0675235	-4.45825	8.26305e-06	7.72334e-05	non-ARE
ENSG00000198483	ANKRD35	4.48336	1.00585	4.45729	8.30004e-06	7.75383e-05	non-ARE
ENSG00000196371	FUT4	-0.928762	0.208379	-4.45708	8.30823e-06	7.75741e-05	1
ENSG00000137312	FLOT1	0.342777	0.0769086	4.45694	8.3138e-06	7.75853e-05	non-ARE
ENSG00000145687	SSBP2	0.821226	0.184321	4.45542	8.37297e-06	7.80965e-05	non-ARE
ENSG00000108883	EFTUD2	-0.293981	0.066024	-4.45263	8.48239e-06	7.90755e-05	non-ARE
ENSG00000054654	SYNE2	0.41678	0.0936554	4.45015	8.58116e-06	7.99542e-05	1
ENSG00000070756	PABPC1	0.20184	0.0453582	4.44992	8.59037e-06	7.99981e-05	non-ARE
ENSG00000136982	DSCC1	-1.01491	0.228086	-4.44965	8.60084e-06	8.00536e-05	non-ARE
ENSG00000108669	CYTH1	0.587231	0.13199	4.44905	8.62529e-06	8.02392e-05	non-ARE
ENSG00000156510	HKDC1	0.355492	0.0799622	4.44575	8.75844e-06	8.14351e-05	non-ARE
ENSG00000108639	SYNGR2	-0.241059	0.0542571	-4.44291	8.87512e-06	8.24769e-05	non-ARE
ENSG00000165650	PDZD8	0.266505	0.0600353	4.43915	9.03159e-06	8.38871e-05	1
ENSG00000183775	KCTD16	-3.92207	0.883682	-4.43833	9.06585e-06	8.41612e-05	non-ARE
ENSG00000148229	POLE3	-0.412498	0.0929765	-4.43659	9.13969e-06	8.48023e-05	non-ARE
ENSG00000065054	SLC9A3R2	0.311521	0.0702678	4.43335	9.27821e-06	8.60426e-05	non-ARE
ENSG00000121270	ABCC11	3.05604	0.690515	4.42574	9.61108e-06	8.9083e-05	non-ARE
ENSG00000268043	#N/A	0.398511	0.09006	4.42495	9.64631e-06	8.9363e-05	non-ARE
ENSG00000173848	NET1	0.290086	0.0656111	4.4213	9.81103e-06	9.08416e-05	1
ENSG00000146263	MMS22L	-0.819973	0.185477	-4.42089	9.8295e-06	9.09651e-05	non-ARE
ENSG00000131187	F12	-1.19964	0.2714	-4.4202	9.86099e-06	9.1209e-05	non-ARE
ENSG00000134954	ETS1	0.579015	0.131013	4.41953	9.89167e-06	9.14452e-05	1
ENSG00000113369	ARRDC3	-0.405567	0.0917743	-4.41918	9.90747e-06	9.15435e-05	non-ARE
ENSG00000138162	TACC2	-0.349174	0.0790172	-4.41896	9.91751e-06	9.15887e-05	non-ARE
ENSG00000182118	FAM89A	-1.63259	0.369582	-4.41741	9.98923e-06	9.22031e-05	1
ENSG00000151151	IPMK	0.690251	0.156343	4.41499	1.01014e-05	9.31901e-05	non-ARE
ENSG00000138030	KHK	-1.26041	0.285831	-4.40964	1.03542e-05	9.54724e-05	non-ARE
ENSG00000103034	NDRG4	-1.29204	0.293242	-4.40606	1.05267e-05	9.70125e-05	non-ARE
ENSG00000143815	LBR	-0.287621	0.0652884	-4.4054	1.05591e-05	9.72606e-05	non-ARE
ENSG00000127603	MACF1	-0.311516	0.0707232	-4.40472	1.0592e-05	9.75138e-05	2
ENSG00000174485	DENND4A	-0.467288	0.106127	-4.40309	1.06718e-05	9.81976e-05	non-ARE
ENSG00000128708	HAT1	-0.536322	0.121871	-4.40073	1.07886e-05	9.922e-05	non-ARE
ENSG00000143179	UCK2	-0.372367	0.0846174	-4.40059	1.07957e-05	9.92346e-05	non-ARE
ENSG00000067900	ROCK1	0.369994	0.0841303	4.39786	1.09322e-05	0.000100437	1
ENSG00000111696	NT5DC3	0.540433	0.122943	4.39579	1.1037e-05	0.000101347	1
ENSG00000163812	ZDHHC3	0.439505	0.100069	4.39201	1.12307e-05	0.000103073	non-ARE
ENSG00000161813	LARP4	0.304902	0.0694296	4.39153	1.12555e-05	0.000103223	1
ENSG00000125912	NCLN	-0.353259	0.0804421	-4.39147	1.12586e-05	0.000103223	non-ARE
ENSG00000139910	NOVA1	-0.730921	0.166471	-4.39067	1.13e-05	0.000103549	2
ENSG00000114446	IFT57	-0.434905	0.0990768	-4.38958	1.13571e-05	0.000104018	1
ENSG00000175471	MCTP1	-0.740503	0.168816	-4.38645	1.15214e-05	0.000105469	1
ENSG00000166548	TK2	0.517638	0.118038	4.38536	1.15795e-05	0.000105945	non-ARE
ENSG00000172661	FAM21C	0.361448	0.0824488	4.3839	1.16572e-05	0.000106601	non-ARE
ENSG00000101439	CST3	0.251769	0.057432	4.38378	1.16638e-05	0.000106607	1
ENSG00000167323	STIM1	0.454128	0.10367	4.3805	1.18405e-05	0.000108167	1
ENSG00000170522	ELOVL6	-0.477691	0.109122	-4.37757	1.20012e-05	0.000109578	1
ENSG00000102554	KLF5	0.293192	0.0669987	4.37609	1.20825e-05	0.000110264	1
ENSG00000214510	SPINK13	3.18954	0.729223	4.3739	1.22049e-05	0.000111323	non-ARE
ENSG00000073464	CLCN4	0.702981	0.160782	4.37225	1.22971e-05	0.000112107	2
ENSG00000134294	SLC38A2	0.233734	0.0534729	4.37108	1.23633e-05	0.000112653	1
ENSG00000169689	STRA13	-0.500054	0.11445	-4.36918	1.24715e-05	0.00011358	non-ARE
ENSG00000183741	CBX6	-0.383843	0.0879025	-4.36669	1.26143e-05	0.000114822	non-ARE
ENSG00000173153	ESRRA	0.409261	0.0938598	4.36035	1.29857e-05	0.000118142	1
ENSG00000251562	MALAT1	0.355255	0.0814914	4.35942	1.30406e-05	0.000118581	non-ARE
ENSG00000090376	IRAK3	8.85239	2.03261	4.35519	1.32953e-05	0.000120835	1
ENSG00000161714	PLCD3	0.288464	0.0662381	4.35496	1.3309e-05	0.000120897	non-ARE
ENSG00000102038	SMARCA1	-0.377134	0.0866373	-4.35302	1.34277e-05	0.000121913	non-ARE
ENSG00000171105	INSR	0.734651	0.168777	4.3528	1.3441e-05	0.000121972	1
ENSG00000103111	MON1B	0.396132	0.0910797	4.34929	1.36578e-05	0.000123876	non-ARE
ENSG00000009709	PAX7	1.65288	0.380097	4.34856	1.37033e-05	0.000124225	1
ENSG00000188883	KLRG2	2.65999	0.612032	4.34616	1.38543e-05	0.00012553	non-ARE
ENSG00000126215	XRCC3	-0.816431	0.187867	-4.34579	1.38777e-05	0.000125648	non-ARE
ENSG00000266338	#N/A	0.371774	0.0855494	4.34573	1.38815e-05	0.000125648	non-ARE
ENSG00000126524	SBDS	0.388508	0.0894671	4.34247	1.40893e-05	0.000127464	non-ARE
ENSG00000147536	GINS4	-0.958613	0.220875	-4.34006	1.42444e-05	0.000128802	non-ARE
ENSG00000046604	DSG2	-0.270243	0.0622978	-4.33793	1.43832e-05	0.000129991	1
ENSG00000172943	PHF8	0.476056	0.109748	4.33772	1.43969e-05	0.000130048	1
ENSG00000141424	SLC39A6	-0.431068	0.099385	-4.33735	1.44208e-05	0.000130198	1
ENSG00000169252	ADRB2	3.49395	0.805631	4.33691	1.44499e-05	0.000130394	non-ARE
ENSG00000177674	AGTRAP	0.462576	0.106697	4.33541	1.45486e-05	0.000131218	non-ARE
ENSG00000263740	#N/A	0.299685	0.0691524	4.33369	1.46633e-05	0.000132185	non-ARE
ENSG00000066468	FGFR2	1.2504	0.288598	4.33267	1.4731e-05	0.000132728	1
ENSG00000056998	GYG2	-1.12294	0.259194	-4.33243	1.47475e-05	0.00013281	non-ARE
ENSG00000172292	CERS6	-0.792527	0.183009	-4.33052	1.48755e-05	0.000133895	1
ENSG00000172766	NAA16	-0.789179	0.182242	-4.33038	1.48854e-05	0.000133916	non-ARE
ENSG00000119801	YPEL5	0.490246	0.113279	4.32777	1.50628e-05	0.000135443	non-ARE
ENSG00000144677	CTDSPL	-0.453759	0.104874	-4.3267	1.5136e-05	0.000136032	1
ENSG00000184304	PRKD1	-0.625311	0.144548	-4.32597	1.51861e-05	0.000136414	non-ARE
ENSG00000231674	RP11-432D3.1	-3.77011	0.871728	-4.32487	1.5262e-05	0.000137026	non-ARE
ENSG00000242193	RP11-568K15.1	-0.514365	0.119014	-4.32187	1.5471e-05	0.000138832	non-ARE
ENSG00000173230	GOLGB1	0.248261	0.0574756	4.31941	1.56449e-05	0.000140322	non-ARE
ENSG00000231683	RP1-27K12.2	-0.635287	0.147102	-4.31869	1.56958e-05	0.000140707	non-ARE
ENSG00000118965	WDR35	-0.519522	0.120305	-4.31837	1.57185e-05	0.00014084	1
ENSG00000109472	CPE	0.712682	0.165116	4.31624	1.58709e-05	0.000142134	non-ARE
ENSG00000131051	RBM39	0.29907	0.069301	4.31553	1.59224e-05	0.000142523	non-ARE
ENSG00000138018	EPT1	-0.683172	0.158357	-4.31412	1.6024e-05	0.000143361	1
ENSG00000009335	UBE3C	-0.286618	0.0664591	-4.31269	1.61281e-05	0.00014419	2
ENSG00000259479	#N/A	-0.808425	0.187456	-4.31262	1.61329e-05	0.00014419	non-ARE
ENSG00000150510	FAM124A	-1.86104	0.431758	-4.31037	1.62984e-05	0.000145595	non-ARE
ENSG00000107672	NSMCE4A	-0.419628	0.0973616	-4.30999	1.63261e-05	0.000145769	non-ARE
ENSG00000213430	HSPD1P1	-0.422335	0.0980024	-4.30944	1.6367e-05	0.000146061	non-ARE
ENSG00000226564	FTH1P20	0.523326	0.121504	4.30706	1.65436e-05	0.000147563	non-ARE
ENSG00000114999	TTL	-0.458114	0.106374	-4.30665	1.65745e-05	0.000147765	1
ENSG00000133056	PIK3C2B	0.384355	0.0893046	4.30387	1.67843e-05	0.000149559	non-ARE
ENSG00000151746	BICD1	-0.587719	0.13657	-4.30342	1.68178e-05	0.000149783	2
ENSG00000151150	ANK3	0.612398	0.142507	4.29731	1.72883e-05	0.000153897	non-ARE
ENSG00000072042	RDH11	-0.299248	0.0697069	-4.29295	1.76313e-05	0.000156871	1
ENSG00000125798	FOXA2	-0.705402	0.164385	-4.29114	1.77755e-05	0.000158075	non-ARE
ENSG00000168056	LTBP3	0.268412	0.0626122	4.2869	1.8118e-05	0.00016104	non-ARE
ENSG00000279662	#N/A	3.52572	0.824602	4.27567	1.90566e-05	0.000169298	non-ARE
[truncated: 1,859 more rows]

## Sheet: Design matrix and code
sample	condition	replicate
A549 Hydrocortisone Replicate 1	treated	r1
A549 Hydrocortisone Replicate 2	treated	r2
A549 Vehicle Replicate 1	untreated	r1
A549 Vehicle Replicate 2	untreated	r2
