# Supplementary material for: Global analysis of the abundance of AU-rich mRNAs in response to glucocorticoid treatment
Source: Sci Rep. 2024 Jan 9;14:913. doi: 10.1038/s41598-024-51301-6 (PMC10776588; doi:10.1038/s41598-024-51301-6)
Supplement: Supplementary file 3 — Supplementary Table S3. [file 41598_2024_51301_MOESM3_ESM.xlsx]

## Sheet: ARE2+ in A459 & Dex
Gene symnbol	SARS-CoV-2	ACE2 Lo MOI	ACE2 Hi MOI	ACE2 Hi MOI RUXO	Down by dex
IL11	0.762144		2.67099	2.29271	-3.5295
GDF15		1.52929	2.18059	2.35496	-3.1927
FST		2.66155	1.11442		-3.0363
DRD1	0.633354		2.61259	2.90451	-2.97749
TMCC2			1.74101	2.4236	-2.72503
TNFAIP6	0.854151		1.45425		-2.21587
CXCL1	0.867395	5.81398	2.63348	2.30688	-2.0185
FLRT2	-0.629134		-2.13831	-1.27949	-1.85976
AREG		1.34947	1.51524	2.10064	-1.70617
SLC7A11	0.658687		-1.93628	-1.82602	-1.67922
BMP2				1.46631	-1.58626
ENC1				-0.318055	-1.55687
PTGS2	0.791376	2.45148	2.15318	1.68372	-1.49758
DUSP8		3.46926	4.49013	4.56251	-1.30459
STAMBPL1			0.837001	0.54825	-1.22198
IER5		2.31727	2.79495	2.70756	-1.12809
PAX6	0.560344				-1.11831
SAMD9L	1.75626		3.75096		-1.07012
ZSWIM6		1.10796	1.41754	1.20719	-1.01905
RGS3	-0.579775		-0.870536		-0.936852
PELI2	0.576935				-0.92336
SLC4A7	0.924167		-0.312888		-0.904076
STEAP2	0.553821	0.616223	-0.836404	-0.973561	-0.894686
HOXA3	-0.366372	1.01034	1.50311	1.47443	-0.869255
IGSF11			0.891364	1.21786	-0.824452
SERPINB9	0.514181		0.900012	0.453902	-0.787422
TMEM158	0.754978		1.23946	0.624055	-0.745227
DLG4	0.631601			0.588217	-0.741751
ZNF704			-1.14579	-0.859037	-0.730215
MCM10			-0.773766	-0.854365	-0.706303
TIFA		1.42859	1.27372	1.42012	-0.693855
MLF1	0.35017				-0.693643
LRRK2			-0.630785		-0.685092
TIPIN			1.45348	1.11631	-0.673844
E2F1	-1.03289				-0.662935
KYNU	0.541899		0.425498		-0.641825
DGKG			-0.696599	-1.19593	-0.593763
KCTD15	-0.341726		-0.883801	-0.823873	-0.593324
MACF1		-0.393406			-0.582211
MASTL			0.958654		-0.554752
TMEM65		0.771627	0.681967	0.843305	-0.500725
TXNRD1		-0.644603	-1.38995	-1.20887	-0.496068
HSPA4L				0.483371	-0.491964
TNFRSF10D			1.48815	1.5784	-0.462839
CA8	0.76509		0.786069	1.32724	-0.461023
BICC1			-0.289082		-0.460857
USP37		1.74168	2.90624	2.95463	-0.459438
KIF3A	0.318283				-0.45864
ARL6				0.796445	-0.452482
IRS1	-0.325042			-0.473826	-0.45158
EXOSC9			0.665016	0.460787	-0.43866
SLITRK5				-1.11034	-0.426891
ZFX		0.913324	1.07313	1.07513	-0.426762
MADD	-0.205536				-0.418033
ROR1				0.398799	-0.396002
LIG1	-0.82303		-0.923826	-0.743458	-0.392538
MLLT11	0.267552	-0.582332	-1.08064	-0.958513	-0.387932
EXT1	0.499994		1.24717	0.717527	-0.386071
IFRD1	0.682891	0.728878	1.81616	1.83139	-0.382841
HS6ST1	-0.601297				-0.36506
SERTAD2	0.552991	2.14491	3.42648	3.71292	-0.36119
PFKFB3		0.266061	0.571414	0.328786	-0.353738
MKKS	0.469153				-0.349076
HINT3				-0.951349	-0.343667
PHIP		1.07346	1.0342	0.982009	-0.341882
SLC12A7	-0.473504	1.81116	2.11852	2.05876	-0.340752
WRNIP1			-0.535869	-0.478806	-0.3358
KLHL8	0.404461		-1.17952		-0.326771
BMPR1B		0.877221	0.663689	0.53722	-0.324199
FOXP1		0.925717	1.82534	1.53973	-0.320178
CEP170	0.511457	0.41538	0.547797	0.311169	-0.315098
PDXP	-0.752426				-0.308863
CHMP5	0.315083		0.970218	0.490916	-0.305134
RAB3B		-1.17153		-0.732922	-0.304375
MIS12		0.996446	1.19003	1.3254	-0.302732
DZIP3	0.422424				-0.293408
STRIP2		1.8804		-1.71451	-0.290972
ME1				-0.914813	-0.28101
CHRNA5			-0.671692	-0.797446	-0.280736
BET1			0.583377	0.736822	-0.279138
RIC8B				0.424749	-0.277425
FZD3			-0.851314		-0.269895
POLR2D			0.672965	0.747096	-0.26449
NTRK3	-0.537049		-1.32656	-1.0866	-0.260993
NXPE3			-1.61942	-1.36101	-0.25464
TTC21B		1.05064	1.10347	1.27792	-0.253553
TMEM106B	0.321105	0.434221	-1.47339	-1.30768	-0.243449
FBXO45	0.344015			0.594286	-0.235052
DENND5A			0.955898	0.634814	-0.221273
RRM2B	0.345719	0.482363	0.795412	0.891839	-0.208925
GSPT1		-0.342006	-0.440243	-0.304764	-0.203125
MGAT5			-1.10243	-0.973422	-0.172944
TNFRSF10B		0.263559	0.364555	0.414652	-0.150707

## Sheet: ARE2+ in COVID19 patient & Dex
Gene symnbol	OXY0	OXYI	TUBE early	TUBE late	Down by dex
TMCC2	-0.27			2.76	-2.72503
TNFAIP6	2.67	2.63	4.05	1.98	-2.21587
CXCL1	0.7	0.89	1.19	0.92	-2.0185
FLRT2		0.33	0.41	0.57	-1.85976
SLC7A11	0.88	1.23	1.75	1.43	-1.67922
CXCL8	0.92	0.63		1.09	-1.60632
ENC1	0.46			0.41	-1.55687
PTGS2	0.2	1.15	0.89	0.72	-1.49758
DUSP8			-1.14		-1.30459
STAMBPL1	-0.05				-1.22198
IER5	0.38	0.15	0.25	-0.1	-1.12809
SAMD9L	2.06	1.92	2.53	0.24	-1.07012
ZSWIM6	0.56	0.6	0.79	0.39	-1.01905
RGS3	0.29	0.59	1.13	0.21	-0.93685
PELI2	0.59	0.6	0.74	0.42	-0.92336
SLC4A7	0.56				-0.90408
STEAP2			0.57	0.37	-0.89469
SERPINB9	0.3				-0.78742
TMEM158		0.75	1.99	1.06	-0.74523
MCM10	2.93	3.5	3.33	2.81	-0.7063
TIFA	1.07	1.13	2.16	0.72	-0.69385
LRRK2	0.8	0.93	1.11	0.63	-0.68509
TIPIN	0.49	0.53	0.82	0.55	-0.67384
E2F1	1.16	1.93	2.33	1.45	-0.66293
KYNU	0.88	0.63	1.15	0.5	-0.64183
DGKG	-0.47	-0.31	-0.61		-0.59376
KCTD15	-0.32	-0.4	-0.83		-0.59332
MACF1			-0.37		-0.58221
MASTL	1.31	1.16	1.41	0.3	-0.55475
TMEM170B	1.18	1.06	1.38	1.09	-0.53954
TMEM65	0.56	0.38			-0.50072
ZNF442		0.38			-0.4986
TXNRD1		0.25	0.35	0.37	-0.49607
HSPA4L			0.66	0.28	-0.49196
SLC45A3			-1		-0.4877
CA8				1.26	-0.46102
USP37	0.25				-0.45944
KIF3A	0.31				-0.45864
SPICE1				-0.41	-0.45747
IRS1				-0.5	-0.45158
EXOSC9			-0.32		-0.43866
FBXL20		0.22		0.31	-0.4332
RAD1		-0.37	-0.64		-0.42786
ZFX	0.43	0.31	0.44		-0.42676
LIG1		-0.29	-0.76	-0.45	-0.39254
MLLT11		-0.61	-0.93	-0.35	-0.38793
EXT1	0.5	0.75	1.42	0.64	-0.38607
IFRD1	0.77	0.88	1.36	0.85	-0.38284
CBX5		-0.29	-0.42	-0.19	-0.37066
HS6ST1				-0.47	-0.36506
FAM72C	1.15	1.39	1.54	1.34	-0.36149
SERTAD2	-0.38	-0.48	-0.47		-0.36119
PFKFB3	0.55	1.01	2.17	1.34	-0.35374
MKKS	0.32	0.26	0.46	0.44	-0.34908
NCAPG	2.6	3	3.21	3.07	-0.34739
HINT3	1	0.91	1.26	0.42	-0.34367
PHIP	1.22	1.06	1.36	0.99	-0.34188
SLC12A7			-0.79	-0.64	-0.34075
KLHL8	0.65	0.83	1.16	0.77	-0.32677
FOXP1	-0.47	-0.65	-0.55	-0.47	-0.32018
NUP107		-0.19	-0.38		-0.31701
CEP170	0.64	0.51	0.62	0.39	-0.3151
CHMP5	2.52	2.22	2.79	1.47	-0.30513
TMED8	0.36	0.53	1.4	0.65	-0.30195
DZIP3		-0.39	-0.51		-0.29341
STRIP2	0.41	0.42	1	0.55	-0.29097
BET1	0.49				-0.27914
RIC8B		-0.28	-0.48	-0.3	-0.27743
FZD3	0.41				-0.26989
POLR2D		-0.17	-0.36	-0.13	-0.26449
NXPE3	0.34	0.26	0.29	0.36	-0.25464
TMEM106B	1	0.48	0.8	0.41	-0.24345
FBXO45	0.3				-0.23505
DENND5A	0.31	0.52	0.85	0.27	-0.22127
RRM2B	1.09	0.88	1.03	0.72	-0.20892
GSPT1	-0.91				-0.20312
MGAT5	-0.44	-0.43	-0.69	-0.21	-0.17294
